# Supplementary material for: Costs and Effects of School-Based Licensed Practical Nurses on Elementary Student Attendance and Chronic Absenteeism
Source: Prev Sci. 2022 Nov 17;24(1):94–104. doi: 10.1007/s11121-022-01459-0 (PMC9670058; doi:10.1007/s11121-022-01459-0)
Supplement: Supplementary file 2 — Supplementary file2 (XLSX 3044 KB) [file 11121_2022_1459_MOESM2_ESM.xlsx]

## Sheet: Contents
CAP Project Cost Analysis Template 1.3 (CAPCAT 1.3)
Fiona Hollands, Jaunelle Pratt-Williams, Robert Shand, Katherine Javier & Candice Benge (January 2022) CAP Project Cost Analysis Template 1.3 (CAPCAT 1.3) https://capproject.org/resources
Introduction This version of the CAP Project Cost Analysis Template (CAPCAT 1.3) is designed to facilitate cost-effectivness analysis in which multiple programs targeting the same performance outcome (e.g., reading comprehension) are compared in terms of costs per unit of effect (cost-effectiveness ratios). However, it can be used for cost analyses unrelated to experiments. CAPCAT 1.3 helps you e…
https://capproject.org/
Worksheet Contents
Tab	Description
Contents	(This page). Overview of tabs in the worksheet
Study Details	Optional tab to describe the study and program details
Setup	Go to this tab next to enter program and site information, and key parameters used to conduct the cost analysis
Lists	Dropdown lists used in the ingredients sheets. You can change some of the labels to customize the dropdowns to your programs
Personnel	Enter a list of all personnel involved in supporting and/or implementing each program, including full-time and part-time, paid staff and unpaid volunteers
Materials	Enter a list of all materials and equipment required to implement each program. This includes items such as books and digital devices
Facilities	Enter a list of all facilities (physical spaces) used to plan, supervise or execute each program
Other Inputs	Enter a list of all other inputs associated with program implementation that are not included in the other three categories
Summary	Summary of cost analysis results and cost breakdowns
Summary by resource category L	Table of local cost results by year and resource category (personnel, materials, facilities, other inputs)
Summary by resource category N	Table of national cost results by year and resource category (personnel, materials, facilities, other inputs)
Centralized Costs T1 - T5	Use these tabs to allocate any centralized treatment condition costs to each individual treatment site by assigning a weight to each site for each ingredient category
Centralized Costs C1 - C5	Use these tabs to allocate any centralized control condition costs to each individual control site by assigning a weight to each site for each ingredient category
Costs by Site T1 - T5	Cost results by Treatment sites - one tab for each treatment condition
Costs by Site C1 - C5	Cost results by Control sites - one tab for each control/comparison condition
Sensitivity Analysis Guidelines	This tab explains how you can vary key assumptions or implementation details to assess how your results change
Graphics	Bar and pie charts of treatment and control costs
Rates	Treasury bond rates used for amortization and CPI-U index used for inflation adjustments
Geo_Indices	Geographical indices from the Bureau of Economic Analysis that you can use to adjust prices to different locations
The design of the CAPCATs (1.0, 1.2 and 1.3) was influenced by numerous templates and tools for cost analysis that we and others have previously developed. These include CBCSE's Cost Tool Alpha 1.2, CostOut®, Hollands et al's Restorative Practices Cost Analysis Summary, REL Appalachia's Cost-Feasibility Analysis Toolkit for Supplemental Online Programs, the IES Cost Analysis Starter Kit, J-PAL's …
The development of this tool was supported by the Institute of Education Sciences, U.S. Department of Education, through Grant R305U200002 to Teachers College, Columbia University. The opinions expressed are those of the authors and do not represent views of the Institute or the U.S. Department of Education.

## Sheet: Study Details
Study Details
Optional: Use this tab to keep notes that will help you recall why and how you conducted this analysis, and will also allow other analysts to understand your work. Details to record may include items from the checklist below. This checklist is from Cost Analysis Standards Project (2021) https://www.air.org/project/cost-analysis-standards-project-casp with a few additional details. This tab is onl…
Box 1. Checklist for Elements to be Included in an Economic Evaluation Plan and Report	Notes
(adopted from Cost Analysis Standards Project 2021 with additional details).
Study motivation and context
The decision or research questions to be informed by the economic evaluation (if part of a larger study, how the evaluation fits with any broader research questions addressed by the study)
The type of economic evaluation (cost estimation, cost analysis, CFA, CEA, CBA, CUA)
Whether the economic evaluation is prospective, concurrent, or retrospective
Whether costs estimated represent total costs vs. business-as-usual, incremental costs, or expenditures only
The audience for the results
The perspective(s) taken (e.g., societal, public, private, education agency, participant)
Prevailing conditions and policies (e.g., locale, population demographics and academic achievement; funding policies and financial status; governance structures; curriculum and other standards; regulatory constraints; length of school year (contracted days) and length of day (hrs); fiscal year beginning/end)
Descriptive information about each program being analyzed
Name of program, implementing agency, and organizational level of delivery (e.g., district, school, classroom, student)
Logic model/theory of change, including components for the program being evaluated to illustrate how inputs/resources and activities, including duration, frequency, and time period during which the program is implemented, are expected to lead to intended outcomes for specified recipients
Whether the program is in a start-up or ongoing/steady-state phase and, if both phases are spanned, which activities are considered start-up versus ongoing
Scale of implementation
o Types and numbers of participants served (e.g., 300 students or 75 teachers); distribution across sites
o Type and number of study sites (e.g., 25 classrooms, 6 schools, 3 states)
o Locations of study sites and whether urban/suburban/rural
Whether the intervention is stand-alone, supplementing, replacing, or partially substituting an existing program
Business-as-usual or other condition experienced by the control group participants, including the typical practice(s) being replaced or supplemented by the program received by the treatment group participants
Characteristics of the population served (e.g., K-2 ELLs; middle school Special Education teachers)
Resource categories, incl. key types of staff involved in planning, training, administering, implementing, and supervising the program
Study design considerations
The time period and specific implementation year(s) for which cost analysis, CEA, and CBA data are collected and reported (time horizon)
For multiyear programs, the reference year to which costs and benefits are discounted to present value to account for the time value of money; present value formula used
Discount rate used to obtain present values of costs and benefits
The scope of cost data collection (i.e., whether the analysis includes costs of any pre-existing program, such as regular school instruction, or focuses on the resources required for the introduction of a new treatment)
Any sampling strategy used for collecting data from a subset of sites or participants
The methods used to collect cost data and estimate costs and benefits
A timeline for data collection (see CAP Project Timeline for Cost Analysis)
Sources of data on resources and prices used to calculate costs
Instruments used to collect cost data (e.g., interview protocols, surveys)
Interest rate used to amortize the costs of durable assets (e.g., facilities, digital devices) and assumed lifetimes of these assets; amortization formula used
For CEA/CBA: methods used to identify rigorous (causal) outcome impacts to measure effectiveness
For CBA: sources of price data on the willingness to pay for outcomes used to calculate benefits
Whether national or local prices are used and for which country and geographic region
Currency and year in which costs and benefits are expressed in constant currency; exchange rate
Any applications of specified inflation and/or geographical indices to adjust prices
The summary metrics and cost breakdowns to be presented
How cost metrics are aligned/combined with outcome metrics, including whether costs are estimated for the treatment-on-the-treated or intent-to-treat sample
Sensitivity analyses to be conducted/presented
Informed by Crowley et al. (2018), Karoly (2012), Levin et al. (2018), and NASEM (2016).

## Sheet: Setup
CAP Project Cost Analysis Template 1.3 (CAPCAT 1.3)
Analysis for: [Costs and Effects of School-Based Licensed Practical Nurses on Elementary Student Attendance and Chronic Absenteeism] Last updated: 06/28/2022
START HERE: Use this tab to enter information about your study design, the programs being evaluated, key parameters to be used in the analysis, the names of sites, and numbers of participants in each condition at each site. Some items show default values that you can keep or change as needed. Items in red are the ones you need to make sure are correct for your analysis. You can enter information …
Table 1. Program Information and Study Design
Unit of analysis
Main unit of analysis	Schools	The main unit of analysis should be the organizational level at which the program is delivered (e.g., district, school, classroom)
Sub-unit of analysis	Students	The sub-unit of analysis should be the participants for which you will estimate effects (e.g., schools, educators, students). If the sub-unit and main unit of analysis are the same, enter the label in both cells.
Program Information	Treatment 1	Treatment 2	Treatment 3	Treatment 4	Treatment 5
Treatment condition	T1	T2	T3	T4	T5		This row indicates the condition for each program. While the default setup is T1 vs. C1, T2 vs. C2 etc., you may have a different design for your cost-effectiveness analysis, e.g., 3 treatments (T1, T2, T3) all compared to the same control condition (C1 would be selected for the control condition under each of these)
Program name (Treatment)	Licensed Practical Nurse	[Name of program]	[Name of program]	[Name of program]	[Name of program]		Enter the names of the program(s) that will be considered the "Treatment" program(s)
Length of treatment progam (rounded up to nearest whole year)	1	1	1	1	1		CAPCAT 1.3 accommodates programs of up to 10 years in length
Year 1 of implementation	2018	2020	2020	2020	2020		This is the first year of implementation for which you are estimating the costs of the treatment being evaluated
Number of Schools in treatment group	23	0	0	0	0		This row will auto-populate from Table 3 below. After completing Table 3, ensure these numbers are correct
Number of Students in treatment group	10338	0	0	0	0		This row will auto-populate from Table 3 below. After completing Table 3, ensure these numbers are correct
Control/comparsion condition	C1	C2	C3	C4	C5		This row indicates the condition for each program
Program name (Control)	Basic Health Services	[Name of program]	[Name of program]	[Name of program]	[Name of program]		Use this row to indicate to what you are comparing the treatment, if anything, e.g., business as usual or an alternative program
Length of control progam (rounded up to nearest whole year)	1	1	1	1	1		CAPCAT 1.3 accommodates programs of up to 10 years in length
Year 1 of implementation	2018	2020	2020	2020	2020		This is the first year of implementation for which you are estimating the costs of the program being evaluated
Number of Schools in control group	23	0	0	0	0		This row will auto-populate from Table 3 below. After completing Table 3, ensure these numbers are correct
Number of Students in control group	11003	0	0	0	0		This row will auto-populate from Table 3 below. After completing Table 3, ensure these numbers are correct
Parameters
These parameter values are used to adjust the prices you provide in the 4 ingredients tabs. You can keep the default values or change them to accommodate your particular study, or to conduct a sensitivity analysis.
Table 2. Key Parameters
Parameter name	Value
Year in which to present costs	2018		CAPCAT 1.3 will automatically adjust prices for inflation (CPI-U) using this as the year in which you will present costs. The default year is set at the most recent year for which an inflation rate is available. Change as needed but ensure there is a value for that year in the Rates tab. If you want to use an index other than CPI-U, enter the values you prefer in the Rates tab.
Base year to which costs from other years will be discounted/compounded	1		If the treatment lasts more than one year, you need to choose one year to which CAPCAT 1.3 will discount or compound the costs from other years to reflect the time value of money. This is not the same as adjusting prices for inflation - that comes next!
Geographical location in which to express LOCAL prices	KY		Use the dropdown to select the geographical location in which you wish to express local prices. This may be the same as one of the sites in your study or could be a different location in which you are considering implementing the programs. If you choose "US," all local prices you enter into the ingredients tabs will be adusted to national equivalent prices. Note that this index will be applied to…
Area type (All areas/Metropolitan/Non-metropolitan)	Kentucky (Metropolitan Portion)		Use the dropdown to select whether you want adjusted prices to reflect average prices in the selected state, or prices from metropolitan areas or non-metropolitan areas within the state
BEA Index for geographical adjustment of LOCAL prices to another locality or to a national equivalent	0.895		This index is drawn automatically from the Geo_indices tab based on your selections in the two cells above it
Geographical location in which to express NATIONAL prices	US		If you want the national prices you enter in the ingredients tabs to be adjusted in the Summary tables to reflect relative price levels in a particular U.S. state, use the dropdown to select the state
Area type (All areas/Metropolitan/Non-metropolitan)	United States (All areas)		Use the dropdown to select whether you want adjusted prices to reflect average prices in the selected state, or prices from metropolitan areas or non-metropolitan areas within the state
BEA Index for geographical adjustment of NATIONAL prices to a local equivalent	1		This index is drawn automatically from the Geo_indices tab based on your selections in the two cells above it
Discount rate	0.03		This is the interest rate used to adjust dollar amounts in years earlier or later than the base year to account for the time value of money
Number of years over which start-up personnel costs are amortized	5		Set this to be number of years over which start-up personnel costs should be spread. Ex., initial training costs may be spread over the number of years over which the training can be reasonably expected to affect the trainee's practice, perhaps 3 or 5 years, or the average tenure of personnel in the relevant position
Number of years over which start-up materials are amortized	5		Set this to be number of years over which start-up materials are likely to be usable for any valuable purpose
Number of years over which facilities construction costs are amortized (Both start-up and ongoing)	30		Set this to be number of years over which facilities (physical spaces) that you are valuing by using construction costs are likely to be usable without need for renovation
Number of years over which start-up facilities rental costs are amortized	7		Set this to be number of years over which start-up facilities rental costs should be spread. Ex., costs of spaces rented for initial training may be spread over the number of years over which the training can be reasonably expected to affect the trainee's practice, perhaps 3 or 5 years, or the average tenure of personnel in the relevant position
Number of years over which start-up Other Inputs are amortized	7		Set this to be number of years over which start-up Other Inputs are likely to affect the target practices or to be usable for any valuable purpose
Sites bearing costs
i) Enter names of sites (main units of your analysis) participating in your study (e.g., schools, districts, classrooms) in column A. Use one row per site and overwrite the red text which is just there for demonstration. (Do not clear the cell contents!). You can enter an unlimited number of sites - the table will keep expanding as you enter a name in Column A. Sites may each have T participants …
Table 3. Site Names
Totals			10338			11003	21341							Enter notes about program implementation explaining the participants, activities, dosage, mode of delivery, and main resources needed.
Name	Treatment	Treatment Group	No. of T participants	Control	Control Group	No. of C participants	Total number of participants	State	All areas/metropolitan/non-m	BEA index	Count as a site in the cost per site Summary tab metrics	Count participants in cost per participant Summary metric		Treatment:
ES1_T	Yes	T1	360	No		0	360	KY	Kentucky (Metropolitan Portion)	0.895	Yes	Yes
ES2_T	Yes	T1	609	No		0	609	KY	Kentucky (Metropolitan Portion)	0.895	Yes	Yes
ES3_T	Yes	T1	328	No		0	328	KY	Kentucky (Metropolitan Portion)	0.895	Yes	Yes
ES4_T	Yes	T1	522	No		0	522	KY	Kentucky (Metropolitan Portion)	0.895	Yes	Yes
ES5_T	Yes	T1	549	No		0	549	KY	Kentucky (Metropolitan Portion)	0.895	Yes	Yes
ES6_T	Yes	T1	370	No		0	370	KY	Kentucky (Metropolitan Portion)	0.895	Yes	Yes
ES7_T	Yes	T1	574	No		0	574	KY	Kentucky (Metropolitan Portion)	0.895	Yes	Yes
ES8_T	Yes	T1	606	No		0	606	KY	Kentucky (Metropolitan Portion)	0.895	Yes	Yes
ES9_T	Yes	T1	532	No		0	532	KY	Kentucky (Metropolitan Portion)	0.895	Yes	Yes
ES10_T	Yes	T1	432	No		0	432	KY	Kentucky (Metropolitan Portion)	0.895	Yes	Yes
ES11_T	Yes	T1	579	No		0	579	KY	Kentucky (Metropolitan Portion)	0.895	Yes	Yes
ES12_T	Yes	T1	275	No		0	275	KY	Kentucky (Metropolitan Portion)	0.895	Yes	Yes
ES13_T	Yes	T1	425	No		0	425	KY	Kentucky (Metropolitan Portion)	0.895	Yes	Yes
ES14_T	Yes	T1	476	No		0	476	KY	Kentucky (Metropolitan Portion)	0.895	Yes	Yes
ES15_T	Yes	T1	401	No		0	401	KY	Kentucky (Metropolitan Portion)	0.895	Yes	Yes
ES16_T	Yes	T1	354	No		0	354	KY	Kentucky (Metropolitan Portion)	0.895	Yes	Yes
ES17_T	Yes	T1	388	No		0	388	KY	Kentucky (Metropolitan Portion)	0.895	Yes	Yes
ES18_T	Yes	T1	462	No		0	462	KY	Kentucky (Metropolitan Portion)	0.895	Yes	Yes
ES19_T	Yes	T1	329	No		0	329	KY	Kentucky (Metropolitan Portion)	0.895	Yes	Yes
ES20_T	Yes	T1	390	No		0	390	KY	Kentucky (Metropolitan Portion)	0.895	Yes	Yes
ES21_T	Yes	T1	393	No		0	393	KY	Kentucky (Metropolitan Portion)	0.895	Yes	Yes
ES22_T	Yes	T1	430	No		0	430	KY	Kentucky (Metropolitan Portion)	0.895	Yes	Yes
ES23_T	Yes	T1	554	No		0	554	KY	Kentucky (Metropolitan Portion)	0.895	Yes	Yes
ES1_C	No			Yes	C1	430	430	KY	Kentucky (Metropolitan Portion)	0.895	Yes	Yes
ES2_C	No			Yes	C1	580	580	KY	Kentucky (Metropolitan Portion)	0.895	Yes	Yes
ES3_C	No			Yes	C1	256	256	KY	Kentucky (Metropolitan Portion)	0.895	Yes	Yes
ES4_C	No			Yes	C1	525	525	KY	Kentucky (Metropolitan Portion)	0.895	Yes	Yes
ES5_C	No			Yes	C1	449	449	KY	Kentucky (Metropolitan Portion)	0.895	Yes	Yes
ES6_C	No			Yes	C1	457	457	KY	Kentucky (Metropolitan Portion)	0.895	Yes	Yes
ES7_C	No			Yes	C1	479	479	KY	Kentucky (Metropolitan Portion)	0.895	Yes	Yes
ES8_C	No			Yes	C1	463	463	KY	Kentucky (Metropolitan Portion)	0.895	Yes	Yes
ES9_C	No			Yes	C1	304	304	KY	Kentucky (Metropolitan Portion)	0.895	Yes	Yes
ES10_C	No			Yes	C1	493	493	KY	Kentucky (Metropolitan Portion)	0.895	Yes	Yes
ES11_C	No			Yes	C1	479	479	KY	Kentucky (Metropolitan Portion)	0.895	Yes	Yes
ES12_C	No			Yes	C1	940	940	KY	Kentucky (Metropolitan Portion)	0.895	Yes	Yes
ES13_C	No			Yes	C1	361	361	KY	Kentucky (Metropolitan Portion)	0.895	Yes	Yes
ES14_C	No			Yes	C1	477	477	KY	Kentucky (Metropolitan Portion)	0.895	Yes	Yes
ES15_C	No			Yes	C1	586	586	KY	Kentucky (Metropolitan Portion)	0.895	Yes	Yes
ES16_C	No			Yes	C1	390	390	KY	Kentucky (Metropolitan Portion)	0.895	Yes	Yes
ES17_C	No			Yes	C1	430	430	KY	Kentucky (Metropolitan Portion)	0.895	Yes	Yes
ES18_C	No			Yes	C1	485	485	KY	Kentucky (Metropolitan Portion)	0.895	Yes	Yes
ES19_C	No			Yes	C1	527	527	KY	Kentucky (Metropolitan Portion)	0.895	Yes	Yes
ES20_C	No			Yes	C1	419	419	KY	Kentucky (Metropolitan Portion)	0.895	Yes	Yes
ES21_C	No			Yes	C1	505	505	KY	Kentucky (Metropolitan Portion)	0.895	Yes	Yes
ES22_C	No			Yes	C1	426	426	KY	Kentucky (Metropolitan Portion)	0.895	Yes	Yes
ES23_C	No			Yes	C1	542	542	KY	Kentucky (Metropolitan Portion)	0.895	Yes	Yes
District Office	Yes	T1	0	Yes	C1	0	0	KY	Kentucky (Metropolitan Portion)	0.895	No	No

## Sheet: Lists
Dropdown lists
These are the dropdown lists used in various columns in the four ingredients tabs (Personnel, Materials, Facilities, Other Inputs). Before you start entering ingredients in the next four tabs, check if the labels in the first four dropdown lists are appropriate for your program and change them as needed. For example, if your program has different components from those listed, change the labels in…
Site type is the organizational level at which the ingredient is used to implementing the program you are analyzing.		Use this list if you want to report costs by major components/activities that make up the overall program.		This list allows you to indicate which entity is responsible for underwriting the costs of each ingredient, whether or not a financial transaction is involved, e.g., parents may show up at school to read with kids in the library.		This list allows you to indicate the original source of funding for each ingredient.		This list allows you to enter the year in which each ingredient is used. You can change it to the actual year if you prefer, e.g., 2020, 2021 etc.		This list allows you to indicate whether ingredients are only needed to initiate a program or are recurring each year. Start-up costs will be spread over 7 years unless you change that in the key parameters table in the Setup tab or in the column "Period over which the cost is spread (Yrs)" in the ingredients sheets.		This list allows you to indicate whether the quantity needed for each ingredient is fixed, (i.e., does not change regardess of the number of program participants); variable (i.e., changes directly in proportion to the number of participants); or changes at intervals (e.g., an additional bus may be needed for every 71st student). This may be helpful for scaling considerations.		This list allows CAPCAT to sort ingredients into treatment (T) and control (C) conditions.		This list is for your covenience in case you need to estimate costs without certain ingredients but don’t want to lose all the information you entered for those ingredients. You can use this to help with sensitivity analysis or for treatment-on-the treated (TOT) estimates to count out ingredients from attrited sites.		This list allows you to specify whether an ingredient needs to be spread across multiple sites (i.e., is centralized) or whether it only occurs at the specified site (i.e., is distributed).		This is for CAPCAT's conditional formulas in the Other Inputs tab.		This is for CAPCAT's conditional formulas in the Facilities tab.
Click on "+" sign at left for instructions about each list; click on "-" to close
Can change label names		Can change label names		Can change label names		Can change label names		Can change label names		Do not change these		Do not change these		Do not change these		Do not change these		Do not change these		Do not change these		Do not change these
Site Type		Component/Activity		Cost borne by		Source of Funding		Year		Cost Stage		Cost Type		Condition		Cost inlcuded		Cost Distribution		Cost in Miles		Rental property
Classroom		Administration		Schools		Title I		1		Ongoing		Fixed		T1		Yes		Centralized		Yes		Yes
School		Training for UAPs		District		Title II		2		Start-up		Variable		T2		No		Distributed		No		No
District		Basic Health Service Delivery		State		General Funds		3				Lumpy		T3
Region		Contract Nurse Services		Teachers' Union		State Grants		4						T4
State		LPN Services		University		Other Federal Grants		5						T5
		Supervision/monitoring		Families		Private Grant		6						C1
		Component 7		Volunteer		Donation		7						C2
		Component 8						8						C3
								9						C4
								10						C5

## Sheet: Personnel
Personnel
Use this sheet to list all personnel at each site who are involved in planning, administering, training, supervising, or implementing the intervention(s) under study. i) Use the dropdown in column B to select the site name; ii) In each row, enter information about a single type of personnel at this site to which all the information in the row will apply, e.g., if you have 10 teachers at this site…
Optional: enter site ID	Use dropdown to select site name. If dropdown is empty, go back to Setup and enter site names in Table 3	Optional: If you have different categories of sites (e.g., schools, districts and state education agencies), you can label these in the Site Type list in the Lists tab and assign each ingredient to one of these so that they show in the Summary by site type table (Table 8) in the Summary tab	Indicate for which treatment or control condition this ingredient is used. If used for multiple conditions, use one row for each but remember to split the amount for each as appropriate	Enter the position type	This is the year in which the ingredient is used. CAPCAT will compare this to the base year you selected in Setup tab Table 2 and, if needed, will discount or compound the costs of this ingredient	Optional: Enter generic categorization of personnel, e.g., school-based vs. district office personnel	Optional: If your intervention consists of several components you can use this column to assign each ingredient to a component. Use the Component/Activity list in the Lists tab to label the different components or activties you wish to use. If an ingredient is used for multiple components, enter it once for each component with the relevant percentage of time for that activity. If you use this opt…	Optional: Describe how this person spends time related to the program	If all costs of this ingredient are attributable to the site you selected, choose Distributed. If the costs should be spread across multiple sites or all sites, you can choose Centralized and spread these across the sites in the Centralized Costs T or C tabs. You could also repeat the same ingredient for each relevant site in this sheet and indicate they are already Distributed - but that will ta…	Optional: Enter the units applicable to the quantity and price, e.g., hourly rate or annual salary	Enter the number of units needed	Default values to use for time worked per year (Hours): 2080 for a regular job 8 hrs/dy, 5 dys/wk, 52wks/yr 1560 for a higher education job 8 hrs/dy, 5 dys/wk, 9 mo/yr 1440 for a K-12 instructional position 8 hrs/dy, 5 dys/wk, 36 wks/yr	Enter the number of hours spent by the personnel on the program of interest	This is the percentage of the personnel's total time spent on this program. It will auto-calculate from the preceding 2 columns, or you can leave those blank and enter the percentage here directly if you have that datapoint	Use the dropdown to select "Start-up" if this ingredient is used initially to set up the program but will not recur each year. CAPCAT will spread these costs over the number of years indicated in the Key Parameters table for start-up costs. If the costs will recur each year, leave as "Ongoing"	This is the number of years over which CAPCAT is spreading the costs of this ingredient (Default is 1 for Ongoing costs, for Start-up costs this comes from the Key Parameters table in Setup	This is the interest rate pulled from the Rates tab which is used to amortize ingredients	Enter the percentage of costs to include for this analysis if other than 100% (for example, if some of the program activities or participants are not part of your evaluation)	Enter the average local salary amount	Enter the year from which you obtained the local salary, e.g., 2019	Optional: Enter the source of the salary, e.g., a URL to a public database or salary schedule	Indicate "Yes" if the price you entered is from the same geographical location as you indicated for this site in Setup tab, Table 3	If the price you entered is NOT from the same geographical location as you indicated for this site in Setup tab, Table 3, use the dropdown to select the state from which you obtained the price	If you selected a state in the column to the left, use the dropdown in this column to select the type of location within the state to which the price you obtained is relevant	This column automatically populates with the BEA index for the state and area you selected in the two columns to the left	This is the local price you entered adjusted to indicate the equivalent price in the locality you selected for expressing LOCAL prices in Setup tab, Table 2	This is the inflation-adjusted local salary amount	Optional: Enter the local fringe rate as a percentage of salary, e.g., 25% if the person is paid $200 and receives another $50 in fringe benefits (50/200 = 25%)	Optional: Enter the source of the local fringe rate, e.g., a district office fringe rate calculator or financial report	Optional: Enter the position type for which you found a national average salary to use	Enter the national average salary amount	Enter the year from which you obtained the national average salary, e.g., 2019	Optional: Enter the URL or other source of the national salary	Indicate "Yes" if the price you entered is a national average price, "No" if it is from a specific location	If the price you entered is NOT a national average price, use the dropdown to select the state from which you obtained the price	If you selected a state in the column to the left, use the dropdown in this column to select the type of location within the state to which the price you obtained is relevant	This column automatically populates with the BEA index for the state and area you selected in the two columns to the left	This is the national equivalent price for this ingredient using a geographical index to adjust the price you entered	This is the inflation-adjusted national average salary amount	Optional: Enter the national fringe rate as a percentage of salary, e.g., 50% if the person is paid $200 and receives another $100 in fringe benefits	Optional: Enter the source of the national fringe rate. Note that if the source gives you fringe as a percentage of total compensation (TC), change it to percent of salary. E.g., if the source reports fringe at 20% of TC, the rate to use here is 0.20/(1 – 0.20) = 25%	This is the inflation-adjusted cost of this ingredient using local prices. It is adjusted for inflation to the year in which you chose to present costs in Setup tab Table 2.	This is the inflation-adjusted cost of this ingredient using national prices. It is adjusted for inflation to the year in which you chose to present costs	This is the final cost of this ingredient using local prices. It is adjusted for inflation to the year in which you chose to present costs and either discounted or compounded to the base year you chose in Setup	This is the final cost of this ingredient using national prices. It is adjusted for inflation to the year in which you chose to present costs and either discounted or compounded to the base year you chose in Setup	Optional: Use the dropdown to record which entity contributes this ingredient and bears the cost. If you want to change the entity names, go to the Lists tab. If you use this option, CAPCAT will summarize the results by cost bearer in Summary tab Table 9	Optional: Enter the source of funds, e.g., a Title I grant or General Funds. If you use this option, CAPCAT will summarize the results by Source of Funding in Summary tab Table 10. If you want to change the source names, go to the Lists tab	Optional: Choose Fixed if the amount of this ingredient will not change regardless of the number of participants served. Choose Variable if the amount increases linearly as the number of participants served increase. Choose Lumpy if the amount steps up at intervals, e.g., an additional teacher for every 16th student. This breakdown will be summarized in Summary tab Table 5	Choose Yes from dropdown unless you want to exclude an ingredient from your analysis to see how the results are affected, e.g. for a TOT analysis
Click on "+" sign at left for instructions; click on "-" to close
School ID	Site name	Site type	Condition	Personnel ingredient	Year of use	Personnel type	Component/Activity	Activity description	Cost distribution	Units	Quantity	Amount of time worked annually (Hours)	Amount of time spent on program (Hours)	Time spent on program (% of total time)	Cost stage	Period over which the cost is spread (Yrs)	Interest Rate (% per year)	Percentage of costs to include in this analysis	Local average salary (US$)	Year of local salary	Source of local salary	Is the price you used from the location listed for this site in Setup tab Table 3?	If No, from which state is the price from?	What type of area in this state?	BEA index for this state and area	Local salary adjusted to location selected for LOCAL prices in Setup tab Table 2	Local salary inflation adj. (US$)	Local fringe rate (% of salary)	Source of local fringe rate	National equivalent position/role	National average salary (US$)	Year of national salary	Source of national salary	Is the price you used a national price?	If No, which state is it from?	Which type of area in this state?	BEA Index for this state/area	National salary equivalent	National salary inflation adj. (US$)	National average fringe rate (% of salary)	Source of national fringe rate	Local cost (US$)	National Cost (US$)	Local cost PV	National cost PV	Cost borne by	Source of funding	Cost type	Cost included
Ex. 1	District Office	District	T1	Asst. Superintendent for Teaching and Learning	1	District based	Supervision	Overall supervision of program and staff	Centralized	Annual salary	1	2080	20.8	0.01	Ongoing	1	0	1	153960	2017	Public database at www.database.edu	Yes					153960	0.5076	District's HR dept.	Chief Excecutive - Elementary and Secondary Schools (2017)	154580	2017	DoL - BLS - OES https://www.bls.gov/oes/current/oes111011.htm	Yes					154580	0.54	Elementary & Secondary schools line: Total benefits/Wages and Salaries https://www.bls.gov/news.release/ecec.t03.htm	2321.1	2380.53	2321.1	2380.53	District	General Funds	Fixed	Yes
Ex. 2	T1_Site 1	School	T1	Principal	1	School based	Supervision	Supervises teachers generally	Distributed	Annual salary	1	2080	20.8	0.01	Ongoing	1	0	1	123400	2017	Public database at www.database.edu	Yes					123400	0.0527	District's HR dept.	Principal (average yrs of experience): Primary, Public school	97000	2017	https://nces.ed.gov/surveys/ntps/tables/ntps1718_2019082204_a12n.asp	Yes					97000	0.54	Elementary & Secondary schools line: Total benefits/Wages and Salaries https://www.bls.gov/news.release/ecec.t03.htm	1299.03	1493.8	1299.03	1493.8	Schools	General Funds	Fixed	Yes
Ex. 3	T1_Site 2	School	T1	First grade classroom teachers	1	School based	Program delivery	Deliver program 30 minutes per day, 5x/week, 36 wks/yr	Distributed	Annual salary	2	1392	15.5	0.0111351	Ongoing	1	0	1	75500	2017	Public database at www.database.edu	Yes					75500	0.0527	District's HR dept.	Teacher primary public schools, average salary	54300	2015	NTPS https://nces.ed.gov/surveys/ntps/tables/ntps_6t_051617.asp	Yes					56595.5	0.54	Elementary & Secondary schools line: Total benefits/Wages and Salaries https://www.bls.gov/news.release/ecec.t03.htm	1770	1941	1770	1941	Schools	General Funds	Lumpy	Yes
Ex. 4	C1_Site 1	School	C1	Instructional assistants	1	School based	Training	2 hours online training on how to implement control program with students and review progress reports	Distributed	Annual salary	1	1392	2	0.00143678	Start-up	7	0.00726667	1	21000	2017	Public database at www.database.edu	Yes					21000	0.24	District's HR dept.	Teaching assistant, Elem & Secondary	27950	2017	https://www.bls.gov/oes/current/oes259041.htm	Yes					27950	0.54	Elementary & Secondary schools line: Total benefits/Wages and Salaries https://www.bls.gov/news.release/ecec.t03.htm	5.50131	9.09343	5.50131	9.09343	Federal govt	Title I	Lumpy	Yes
Click on "+" sign at left for examples; click on "-" to close
TOTAL																																										2.56913e+06	3.52243e+06	2.56913e+06	3.52243e+06
Site ID	Site name	Site type	Condition	Personnel ingredient	Year of use	Personnel type	Component/Activity	Activity description	Cost distribution	Units	Quantity	Amount of time worked annually (Hours)	Amount of time spent on program (Hours)	Time spent on program (% of total time)	Cost stage	Period over which the cost is spread (Yrs)	Interest Rate (% per year)	Percentage of costs to include in this analysis	Local average salary (US$)	Year of local salary	Source of local salary	Is the price you used from the location listed for this site in Setup tab Table 3?	If No, from which state is the price from?	What type of area in this state?	BEA index for this state and area	Local salary adjusted to location selected for LOCAL prices in Setup tab Table 2	Local salary inflation adj. (US$)	Local fringe rate (% of salary)	Source of local fringe rate	National equivalent position/role	National average salary (US$)	Year of national salary	Source of national salary	Is the price you used a national price?	If No, which state is it from?	Which type of area in this state?	BEA Index for this state/area	National salary equivalent	National salary inflation adj. (US$)	National average fringe rate (% of salary)	Source of national fringe rate	Local cost (US$)	National Cost (US$)	Local cost PV	National cost PV	Cost borne by	Source of funding	Cost type	Cost included
	District Office	District	T1	Assistant Superintendent of Academic Support Services	1	District-based	Supervision/monitoring	Overall supervision of nursing program/working with Manager of District Health who is a direct report. Staff meetings, emails, texting, other correspondence. No direct work with students	Centralized	Annual salary	1	2080	35.8084	0.0172156	Ongoing	1	0	1	163837	2018	Tyler Citizen Transparency database	Yes				163837	163837	0.1117	FY2018 District Fringe Rate Calculator	Education Administrator - elementary and secondary schools	95310	2018	Bureau of Labor Statistics, Occupational Employment and Wage Statistics 2018	Yes				95310	95310	0.5337	Bureau of Labor Statistics, 2018 Employer Costs for Employee Compensation for state and local government workers by occupational and industry group	3135.6	2516.52	3135.6	2516.52	District	General Funds	Fixed	Yes
	District Office	District	C1	Assistant Superintendent of Academic Support Services	1	District-based	Supervision/monitoring	Overall supervision of nursing program/working with Manager of District Health who is a direct report. Staff meetings, emails, texting, other correspondence. No direct work with students	Centralized	Annual salary	1	2080	35.8084	0.0172156	Ongoing	1	0	1	163837	2018	Tyler Citizen Transparency database	Yes				163837	163837	0.1117	FY2018 District Fringe Rate Calculator	Education Administrator - elementary and secondary schools	95310	2018	Bureau of Labor Statistics, Occupational Employment and Wage Statistics 2018	Yes				95310	95310	0.5337	Bureau of Labor Statistics, 2018 Employer Costs for Employee Compensation for state and local government workers by occupational and industry group	3135.6	2516.52	3135.6	2516.52	District	General Funds	Fixed	Yes
	District Office	District	T1	Manager of District Health	1	District-based	Supervision/monitoring	Supervising all the APRNs (nurse practitioners), works with public health department, community partners, area providers, other community agencies working on improving access to healthcare issues for students, working with the Whole School, Whole Community, Whole Child (WSWCWC) committee which help implement the district wellness policy. Involves a lot of data collection and reporting and process…	Centralized	Annual salary	1	2080	691	0.332212	Ongoing	1	0	1	124406	2018	Tyler Citizen Transparency database	Yes				124406	124406	0.1124	FY2018 District Fringe Rate Calculator	Education Administrator - elementary and secondary schools	95310	2018	Bureau of Labor Statistics, Occupational Employment and Wage Statistics 2018	Yes				95310	95310	0.5337	Bureau of Labor Statistics, 2018 Employer Costs for Employee Compensation for state and local government workers by occupational and industry group	45974.5	48561.7	45974.5	48561.7	District	General Funds	Fixed	Yes
	District Office	District	C1	Manager of District Health	1	District-based	Supervision/monitoring	Supervising all the APRNs (nurse practitioners), works with public health department, community partners, area providers, other community agencies working on improving access to healthcare issues for students, working with the Whole School, Whole Community, Whole Child (WSWCWC) committee which help implement the district wellness policy. Involves a lot of data collection and reporting and process…	Centralized	Annual salary	1	2080	172	0.0826923	Ongoing	1	0	1	124406	2018	Tyler Citizen Transparency database	Yes				124406	124406	0.1124	FY2018 District Fringe Rate Calculator	Education Administrator - elementary and secondary schools	95310	2018	Bureau of Labor Statistics, Occupational Employment and Wage Statistics 2018	Yes				95310	95310	0.5337	Bureau of Labor Statistics, 2018 Employer Costs for Employee Compensation for state and local government workers by occupational and industry group	11443.7	12087.7	11443.7	12087.7	District	General Funds	Fixed	Yes
	District Office	District	T1	Clerk	1	District-based	Administration	Completes forms for the nurses	Centralized	Annual salary	1	1480	203.832	0.137725	Ongoing	1	0	1	21207	2018	Tyler Citizen Transparency database	Yes				21207	21207	0.2801	FY2018 District Fringe Rate Calculator	Office clerk	32730	2018	Bureau of Labor Statistics, Occupational Employment and Wage Statistics 2018	Yes				32730	32730	0.5337	Bureau of Labor Statistics, 2018 Employer Costs for Employee Compensation for state and local government workers by occupational and industry group	3738.82	6913.5	3738.82	6913.5	District	General Funds	Fixed	Yes
	District Office	District	C1	Clerk	1	District-based	Administration	Completes forms for the nurses	Centralized	Annual salary	1	1480	203.832	0.137725	Ongoing	1	0	1	21207	2018	Tyler Citizen Transparency database	Yes				21207	21207	0.2801	FY2018 District Fringe Rate Calculator	Office clerk	32730	2018	Bureau of Labor Statistics, Occupational Employment and Wage Statistics 2018	Yes				32730	32730	0.5337	Bureau of Labor Statistics, 2018 Employer Costs for Employee Compensation for state and local government workers by occupational and industry group	3738.82	6913.5	3738.82	6913.5	District	General Funds	Fixed	Yes
	District Office	District	T1	Secretary	1	District-based	Administration	Phones, billings for the staffing agency, interfacing with purchasing department	Centralized	Annual salary	1	2080	257.82	0.123952	Ongoing	1	0	1	41323	2018	Tyler Citizen Transparency database	Yes				41323	41323	0.2728	FY2018 District Fringe Rate Calculator	Secretaries and Administrative Assistants, Except Legal, Medical, and Executive	36630	2018	Bureau of Labor Statistics, Occupational Employment and Wage Statistics 2018	Yes				36630	36630	0.5337	Bureau of Labor Statistics, 2018 Employer Costs for Employee Compensation for state and local government workers by occupational and industry group	6519.37	6963.56	6519.37	6963.56	District	General Funds	Fixed	Yes
	District Office	District	C1	Secretary	1	District-based	Administration	Phones, billings for the staffing agency, interfacing with purchasing department	Centralized	Annual salary	1	2080	257.82	0.123952	Ongoing	1	0	1	41323	2018	Tyler Citizen Transparency database	Yes				41323	41323	0.2728	FY2018 District Fringe Rate Calculator	Secretaries and Administrative Assistants, Except Legal, Medical, and Executive	36630	2018	Bureau of Labor Statistics, Occupational Employment and Wage Statistics 2018	Yes				36630	36630	0.5337	Bureau of Labor Statistics, 2018 Employer Costs for Employee Compensation for state and local government workers by occupational and industry group	6519.37	6963.56	6519.37	6963.56	District	General Funds	Fixed	Yes
	District Office	District	T1	ES Screening Nurse	1	District-based	Basic Health Service Delivery	Hearing and dental screenings for all Grade 3-5 ES students	Centralized	Annual salary	3	1480	370	0.25	Ongoing	1	0	1	22457	2018	Tyler Citizen Transparency database	Yes				22457	22457	0.2799	FY2018 District Fringe Rate Calculator	Nursing Assistants	28540	2018	Bureau of Labor Statistics, Occupational Employment and Wage Statistics 2018	Yes				28540	28540	0.5337	Bureau of Labor Statistics, 2018 Employer Costs for Employee Compensation for state and local government workers by occupational and industry group	21557	32828.8	21557	32828.8	District	General Funds	Fixed	Yes
	District Office	District	C1	ES Screening Nurse	1	District-based	Basic Health Service Delivery	Hearing and dental screenings for all Grade 3-5 ES students	Centralized	Annual salary	3	1480	370	0.25	Ongoing	1	0	1	22457	2018	Tyler Citizen Transparency database	Yes				22457	22457	0.2799	FY2018 District Fringe Rate Calculator	Nursing Assistants	28540	2018	Bureau of Labor Statistics, Occupational Employment and Wage Statistics 2018	Yes				28540	28540	0.5337	Bureau of Labor Statistics, 2018 Employer Costs for Employee Compensation for state and local government workers by occupational and industry group	21557	32828.8	21557	32828.8	District	General Funds	Fixed	Yes
	District Office	District	T1	Volunteers	1	Volunteers	Basic Health Service Delivery	Watch a 15 min training video and then check Gr 3-5 students' vision to see if they need to see the nurse for a full screen. Takes 1-2 days per school	Centralized	Hourly rate	950.25			1	Ongoing	1	0	1	21.42	2018	https://independentsector.org/wp-content/uploads/2018/04/Value-of-Volunteer-Time-by-State-2001-2018-1.pdf	Yes				21.42	21.42	0	N/A	Volunteer	25.43	2018	https://independentsector.org/wp-content/uploads/2018/04/Value-of-Volunteer-Time-by-State-2001-2018-1.pdf	Yes				25.43	25.43	0	N/A	20354.4	24164.9	20354.4	24164.9	Volunteer	Donation	Fixed	Yes
	District Office	District	C1	Volunteers	1	Volunteers	Basic Health Service Delivery	Watch a 15 min training video and then check Gr 3-5 students' vision to see if they need to see the nurse for a full screen. Takes 1-2 days per school	Centralized	Hourly rate	950.25			1	Ongoing	1	0	1	21.42	2018	https://independentsector.org/wp-content/uploads/2018/04/Value-of-Volunteer-Time-by-State-2001-2018-1.pdf	Yes				21.42	21.42	0	N/A	Volunteer	25.43	2018	https://independentsector.org/wp-content/uploads/2018/04/Value-of-Volunteer-Time-by-State-2001-2018-1.pdf	Yes				25.43	25.43	0	N/A	20354.4	24164.9	20354.4	24164.9	Volunteer	Donation	Fixed	Yes
	ES1_T	School	T1	APRN	1	District-based	Basic Health Service Delivery	Assessment, diagnosis, and treatment of medical conditions. Prescribe medication and equipment, order and interpret diagnostic exams like blood work and MRIs. Each APRN covers a cluster of around 25 schools, providing K-6 physicals and immunizations, participating in 504 and IEP meetings, providing support for health records and health plans for students identified with health conditions, trainin…	Distributed	Annual salary	1	2080	65	0.03125	Ongoing	1	0	1	106998	2018	Tyler Citizen Transparency database	Yes				106998	106998	0.27393	FY2018 District Fringe Rate Calculator	Nurse Practitioner	107030	2018	Bureau of Labor Statistics, Occupational Employment and Wage Statistics 2018	Yes				107030	107030	0.5337	Bureau of Labor Statistics, 2018 Employer Costs for Employee Compensation for state and local government workers by occupational and industry group	4259.62	5129.75	4259.62	5129.75	District	General Funds	Fixed	Yes
	ES2_T	School	T1	APRN	1	District-based	Basic Health Service Delivery		Distributed	Annual salary	1	2080	74.2857	0.0357143	Ongoing	1	0	1	117244	2018	Tyler Citizen Transparency database	Yes				117244	117244	0.274383	FY2018 District Fringe Rate Calculator	Nurse Practitioner	107030	2018	Bureau of Labor Statistics, Occupational Employment and Wage Statistics 2018	Yes				107030	107030	0.5337	Bureau of Labor Statistics, 2018 Employer Costs for Employee Compensation for state and local government workers by occupational and industry group	5336.2	5862.57	5336.2	5862.57	District	General Funds	Fixed	Yes
	ES3_T	School	T1	APRN	1	District-based	Basic Health Service Delivery		Distributed	Annual salary	1	2080	80	0.0384615	Ongoing	1	0	1	117244	2018	Tyler Citizen Transparency database	Yes				117244	117244	0.274383	FY2018 District Fringe Rate Calculator	Nurse Practitioner	107030	2018	Bureau of Labor Statistics, Occupational Employment and Wage Statistics 2018	Yes				107030	107030	0.5337	Bureau of Labor Statistics, 2018 Employer Costs for Employee Compensation for state and local government workers by occupational and industry group	5746.68	6313.54	5746.68	6313.54	District	General Funds	Fixed	Yes
	ES4_T	School	T1	APRN	1	District-based	Basic Health Service Delivery		Distributed	Annual salary	1	2080	65	0.03125	Ongoing	1	0	1	106998	2018	Tyler Citizen Transparency database	Yes				106998	106998	0.27393	FY2018 District Fringe Rate Calculator	Nurse Practitioner	107030	2018	Bureau of Labor Statistics, Occupational Employment and Wage Statistics 2018	Yes				107030	107030	0.5337	Bureau of Labor Statistics, 2018 Employer Costs for Employee Compensation for state and local government workers by occupational and industry group	4259.62	5129.75	4259.62	5129.75	District	General Funds	Fixed	Yes
	ES5_T	School	T1	APRN	1	District-based	Basic Health Service Delivery		Distributed	Annual salary	1	2080	80	0.0384615	Ongoing	1	0	1	117244	2018	Tyler Citizen Transparency database	Yes				117244	117244	0.274383	FY2018 District Fringe Rate Calculator	Nurse Practitioner	107030	2018	Bureau of Labor Statistics, Occupational Employment and Wage Statistics 2018	Yes				107030	107030	0.5337	Bureau of Labor Statistics, 2018 Employer Costs for Employee Compensation for state and local government workers by occupational and industry group	5746.68	6313.54	5746.68	6313.54	District	General Funds	Fixed	Yes
	ES6_T	School	T1	APRN	1	District-based	Basic Health Service Delivery		Distributed	Annual salary	1	2080	71.7241	0.0344828	Ongoing	1	0	1	103738	2018	Tyler Citizen Transparency database	Yes				103738	103738	0.274797	FY2018 District Fringe Rate Calculator	Nurse Practitioner	107030	2018	Bureau of Labor Statistics, Occupational Employment and Wage Statistics 2018	Yes				107030	107030	0.5337	Bureau of Labor Statistics, 2018 Employer Costs for Employee Compensation for state and local government workers by occupational and industry group	4560.17	5660.41	4560.17	5660.41	District	General Funds	Fixed	Yes
	ES7_T	School	T1	APRN	1	District-based	Basic Health Service Delivery		Distributed	Annual salary	1	2080	80	0.0384615	Ongoing	1	0	1	117244	2018	Tyler Citizen Transparency database	Yes				117244	117244	0.274383	FY2018 District Fringe Rate Calculator	Nurse Practitioner	107030	2018	Bureau of Labor Statistics, Occupational Employment and Wage Statistics 2018	Yes				107030	107030	0.5337	Bureau of Labor Statistics, 2018 Employer Costs for Employee Compensation for state and local government workers by occupational and industry group	5746.68	6313.54	5746.68	6313.54	District	General Funds	Fixed	Yes
	ES8_T	School	T1	APRN	1	District-based	Basic Health Service Delivery		Distributed	Annual salary	1	2080	77.037	0.037037	Ongoing	1	0	1	85826	2018	Tyler Citizen Transparency database	Yes				85826	85826	0.275546	FY2018 District Fringe Rate Calculator	Nurse Practitioner	107030	2018	Bureau of Labor Statistics, Occupational Employment and Wage Statistics 2018	Yes				107030	107030	0.5337	Bureau of Labor Statistics, 2018 Employer Costs for Employee Compensation for state and local government workers by occupational and industry group	4054.63	6079.7	4054.63	6079.7	District	General Funds	Fixed	Yes
	ES9_T	School	T1	APRN	1	District-based	Basic Health Service Delivery		Distributed	Annual salary	1	2080	80	0.0384615	Ongoing	1	0	1	117244	2018	Tyler Citizen Transparency database	Yes				117244	117244	0.274383	FY2018 District Fringe Rate Calculator	Nurse Practitioner	107030	2018	Bureau of Labor Statistics, Occupational Employment and Wage Statistics 2018	Yes				107030	107030	0.5337	Bureau of Labor Statistics, 2018 Employer Costs for Employee Compensation for state and local government workers by occupational and industry group	5746.68	6313.54	5746.68	6313.54	District	General Funds	Fixed	Yes
	ES10_T	School	T1	APRN	1	District-based	Basic Health Service Delivery		Distributed	Annual salary	1	2080	74.2857	0.0357143	Ongoing	1	0	1	117244	2018	Tyler Citizen Transparency database	Yes				117244	117244	0.274383	FY2018 District Fringe Rate Calculator	Nurse Practitioner	107030	2018	Bureau of Labor Statistics, Occupational Employment and Wage Statistics 2018	Yes				107030	107030	0.5337	Bureau of Labor Statistics, 2018 Employer Costs for Employee Compensation for state and local government workers by occupational and industry group	5336.2	5862.57	5336.2	5862.57	District	General Funds	Fixed	Yes
	ES11_T	School	T1	APRN	1	District-based	Basic Health Service Delivery		Distributed	Annual salary	1	2080	74.2857	0.0357143	Ongoing	1	0	1	117244	2018	Tyler Citizen Transparency database	Yes				117244	117244	0.274383	FY2018 District Fringe Rate Calculator	Nurse Practitioner	107030	2018	Bureau of Labor Statistics, Occupational Employment and Wage Statistics 2018	Yes				107030	107030	0.5337	Bureau of Labor Statistics, 2018 Employer Costs for Employee Compensation for state and local government workers by occupational and industry group	5336.2	5862.57	5336.2	5862.57	District	General Funds	Fixed	Yes
	ES12_T	School	T1	APRN	1	District-based	Basic Health Service Delivery		Distributed	Annual salary	1	2080	65	0.03125	Ongoing	1	0	1	106998	2018	Tyler Citizen Transparency database	Yes				106998	106998	0.27393	FY2018 District Fringe Rate Calculator	Nurse Practitioner	107030	2018	Bureau of Labor Statistics, Occupational Employment and Wage Statistics 2018	Yes				107030	107030	0.5337	Bureau of Labor Statistics, 2018 Employer Costs for Employee Compensation for state and local government workers by occupational and industry group	4259.62	5129.75	4259.62	5129.75	District	General Funds	Fixed	Yes
	ES13_T	School	T1	APRN	1	District-based	Basic Health Service Delivery		Distributed	Annual salary	1	2080	74.2857	0.0357143	Ongoing	1	0	1	117244	2018	Tyler Citizen Transparency database	Yes				117244	117244	0.274383	FY2018 District Fringe Rate Calculator	Nurse Practitioner	107030	2018	Bureau of Labor Statistics, Occupational Employment and Wage Statistics 2018	Yes				107030	107030	0.5337	Bureau of Labor Statistics, 2018 Employer Costs for Employee Compensation for state and local government workers by occupational and industry group	5336.2	5862.57	5336.2	5862.57	District	General Funds	Fixed	Yes
	ES14_T	School	T1	APRN	1	District-based	Basic Health Service Delivery		Distributed	Annual salary	1	2080	74.2857	0.0357143	Ongoing	1	0	1	117244	2018	Tyler Citizen Transparency database	Yes				117244	117244	0.274383	FY2018 District Fringe Rate Calculator	Nurse Practitioner	107030	2018	Bureau of Labor Statistics, Occupational Employment and Wage Statistics 2018	Yes				107030	107030	0.5337	Bureau of Labor Statistics, 2018 Employer Costs for Employee Compensation for state and local government workers by occupational and industry group	5336.2	5862.57	5336.2	5862.57	District	General Funds	Fixed	Yes
	ES15_T	School	T1	APRN	1	District-based	Basic Health Service Delivery		Distributed	Annual salary	1	2080	71.7241	0.0344828	Ongoing	1	0	1	103738	2018	Tyler Citizen Transparency database	Yes				103738	103738	0.274797	FY2018 District Fringe Rate Calculator	Nurse Practitioner	107030	2018	Bureau of Labor Statistics, Occupational Employment and Wage Statistics 2018	Yes				107030	107030	0.5337	Bureau of Labor Statistics, 2018 Employer Costs for Employee Compensation for state and local government workers by occupational and industry group	4560.17	5660.41	4560.17	5660.41	District	General Funds	Fixed	Yes
	ES16_T	School	T1	APRN	1	District-based	Basic Health Service Delivery		Distributed	Annual salary	1	2080	80	0.0384615	Ongoing	1	0	1	117244	2018	Tyler Citizen Transparency database	Yes				117244	117244	0.274383	FY2018 District Fringe Rate Calculator	Nurse Practitioner	107030	2018	Bureau of Labor Statistics, Occupational Employment and Wage Statistics 2018	Yes				107030	107030	0.5337	Bureau of Labor Statistics, 2018 Employer Costs for Employee Compensation for state and local government workers by occupational and industry group	5746.68	6313.54	5746.68	6313.54	District	General Funds	Fixed	Yes
	ES17_T	School	T1	APRN	1	District-based	Basic Health Service Delivery		Distributed	Annual salary	1	2080	74.2857	0.0357143	Ongoing	1	0	1	117244	2018	Tyler Citizen Transparency database	Yes				117244	117244	0.274383	FY2018 District Fringe Rate Calculator	Nurse Practitioner	107030	2018	Bureau of Labor Statistics, Occupational Employment and Wage Statistics 2018	Yes				107030	107030	0.5337	Bureau of Labor Statistics, 2018 Employer Costs for Employee Compensation for state and local government workers by occupational and industry group	5336.2	5862.57	5336.2	5862.57	District	General Funds	Fixed	Yes
	ES18_T	School	T1	APRN	1	District-based	Basic Health Service Delivery		Distributed	Annual salary	1	2080	71.7241	0.0344828	Ongoing	1	0	1	103738	2018	Tyler Citizen Transparency database	Yes				103738	103738	0.274797	FY2018 District Fringe Rate Calculator	Nurse Practitioner	107030	2018	Bureau of Labor Statistics, Occupational Employment and Wage Statistics 2018	Yes				107030	107030	0.5337	Bureau of Labor Statistics, 2018 Employer Costs for Employee Compensation for state and local government workers by occupational and industry group	4560.17	5660.41	4560.17	5660.41	District	General Funds	Fixed	Yes
	ES19_T	School	T1	APRN	1	District-based	Basic Health Service Delivery		Distributed	Annual salary	1	2080	71.7241	0.0344828	Ongoing	1	0	1	103738	2018	Tyler Citizen Transparency database	Yes				103738	103738	0.274797	FY2018 District Fringe Rate Calculator	Nurse Practitioner	107030	2018	Bureau of Labor Statistics, Occupational Employment and Wage Statistics 2018	Yes				107030	107030	0.5337	Bureau of Labor Statistics, 2018 Employer Costs for Employee Compensation for state and local government workers by occupational and industry group	4560.17	5660.41	4560.17	5660.41	District	General Funds	Fixed	Yes
	ES20_T	School	T1	APRN	1	District-based	Basic Health Service Delivery		Distributed	Annual salary	1	2080	74.2857	0.0357143	Ongoing	1	0	1	117244	2018	Tyler Citizen Transparency database	Yes				117244	117244	0.274383	FY2018 District Fringe Rate Calculator	Nurse Practitioner	107030	2018	Bureau of Labor Statistics, Occupational Employment and Wage Statistics 2018	Yes				107030	107030	0.5337	Bureau of Labor Statistics, 2018 Employer Costs for Employee Compensation for state and local government workers by occupational and industry group	5336.2	5862.57	5336.2	5862.57	District	General Funds	Fixed	Yes
	ES21_T	School	T1	APRN	1	District-based	Basic Health Service Delivery		Distributed	Annual salary	1	2080	77.037	0.037037	Ongoing	1	0	1	85826	2018	Tyler Citizen Transparency database	Yes				85826	85826	0.275546	FY2018 District Fringe Rate Calculator	Nurse Practitioner	107030	2018	Bureau of Labor Statistics, Occupational Employment and Wage Statistics 2018	Yes				107030	107030	0.5337	Bureau of Labor Statistics, 2018 Employer Costs for Employee Compensation for state and local government workers by occupational and industry group	4054.63	6079.7	4054.63	6079.7	District	General Funds	Fixed	Yes
	ES22_T	School	T1	APRN	1	District-based	Basic Health Service Delivery		Distributed	Annual salary	1	2080	74.2857	0.0357143	Ongoing	1	0	1	117244	2018	Tyler Citizen Transparency database	Yes				117244	117244	0.274383	FY2018 District Fringe Rate Calculator	Nurse Practitioner	107030	2018	Bureau of Labor Statistics, Occupational Employment and Wage Statistics 2018	Yes				107030	107030	0.5337	Bureau of Labor Statistics, 2018 Employer Costs for Employee Compensation for state and local government workers by occupational and industry group	5336.2	5862.57	5336.2	5862.57	District	General Funds	Fixed	Yes
	ES23_T	School	T1	APRN	1	District-based	Basic Health Service Delivery		Distributed	Annual salary	1	2080	80	0.0384615	Ongoing	1	0	1	117244	2018	Tyler Citizen Transparency database	Yes				117244	117244	0.274383	FY2018 District Fringe Rate Calculator	Nurse Practitioner	107030	2018	Bureau of Labor Statistics, Occupational Employment and Wage Statistics 2018	Yes				107030	107030	0.5337	Bureau of Labor Statistics, 2018 Employer Costs for Employee Compensation for state and local government workers by occupational and industry group	5746.68	6313.54	5746.68	6313.54	District	General Funds	Fixed	Yes
	ES1_C	School	C1	APRN	1	District-based	Basic Health Service Delivery		Distributed	Annual salary	1	2080	74.2857	0.0357143	Ongoing	1	0	1	117244	2018	Tyler Citizen Transparency database	Yes				117244	117244	0.274383	FY2018 District Fringe Rate Calculator	Nurse Practitioner	107030	2018	Bureau of Labor Statistics, Occupational Employment and Wage Statistics 2018	Yes				107030	107030	0.5337	Bureau of Labor Statistics, 2018 Employer Costs for Employee Compensation for state and local government workers by occupational and industry group	5336.2	5862.57	5336.2	5862.57	District	General Funds	Fixed	Yes
	ES2_C	School	C1	APRN	1	District-based	Basic Health Service Delivery		Distributed	Annual salary	1	2080	80	0.0384615	Ongoing	1	0	1	117244	2018	Tyler Citizen Transparency database	Yes				117244	117244	0.274383	FY2018 District Fringe Rate Calculator	Nurse Practitioner	107030	2018	Bureau of Labor Statistics, Occupational Employment and Wage Statistics 2018	Yes				107030	107030	0.5337	Bureau of Labor Statistics, 2018 Employer Costs for Employee Compensation for state and local government workers by occupational and industry group	5746.68	6313.54	5746.68	6313.54	District	General Funds	Fixed	Yes
	ES3_C	School	C1	APRN	1	District-based	Basic Health Service Delivery		Distributed	Annual salary	1	2080	74.2857	0.0357143	Ongoing	1	0	1	117244	2018	Tyler Citizen Transparency database	Yes				117244	117244	0.274383	FY2018 District Fringe Rate Calculator	Nurse Practitioner	107030	2018	Bureau of Labor Statistics, Occupational Employment and Wage Statistics 2018	Yes				107030	107030	0.5337	Bureau of Labor Statistics, 2018 Employer Costs for Employee Compensation for state and local government workers by occupational and industry group	5336.2	5862.57	5336.2	5862.57	District	General Funds	Fixed	Yes
	ES4_C	School	C1	APRN	1	District-based	Basic Health Service Delivery		Distributed	Annual salary	1	2080	71.7241	0.0344828	Ongoing	1	0	1	103738	2018	Tyler Citizen Transparency database	Yes				103738	103738	0.274797	FY2018 District Fringe Rate Calculator	Nurse Practitioner	107030	2018	Bureau of Labor Statistics, Occupational Employment and Wage Statistics 2018	Yes				107030	107030	0.5337	Bureau of Labor Statistics, 2018 Employer Costs for Employee Compensation for state and local government workers by occupational and industry group	4560.17	5660.41	4560.17	5660.41	District	General Funds	Fixed	Yes
	ES5_C	School	C1	APRN	1	District-based	Basic Health Service Delivery		Distributed	Annual salary	1	2080	80	0.0384615	Ongoing	1	0	1	117244	2018	Tyler Citizen Transparency database	Yes				117244	117244	0.274383	FY2018 District Fringe Rate Calculator	Nurse Practitioner	107030	2018	Bureau of Labor Statistics, Occupational Employment and Wage Statistics 2018	Yes				107030	107030	0.5337	Bureau of Labor Statistics, 2018 Employer Costs for Employee Compensation for state and local government workers by occupational and industry group	5746.68	6313.54	5746.68	6313.54	District	General Funds	Fixed	Yes
	ES6_C	School	C1	APRN	1	District-based	Basic Health Service Delivery		Distributed	Annual salary	1	2080	74.2857	0.0357143	Ongoing	1	0	1	117244	2018	Tyler Citizen Transparency database	Yes				117244	117244	0.274383	FY2018 District Fringe Rate Calculator	Nurse Practitioner	107030	2018	Bureau of Labor Statistics, Occupational Employment and Wage Statistics 2018	Yes				107030	107030	0.5337	Bureau of Labor Statistics, 2018 Employer Costs for Employee Compensation for state and local government workers by occupational and industry group	5336.2	5862.57	5336.2	5862.57	District	General Funds	Fixed	Yes
	ES7_C	School	C1	APRN	1	District-based	Basic Health Service Delivery		Distributed	Annual salary	1	2080	77.037	0.037037	Ongoing	1	0	1	85826	2018	Tyler Citizen Transparency database	Yes				85826	85826	0.275546	FY2018 District Fringe Rate Calculator	Nurse Practitioner	107030	2018	Bureau of Labor Statistics, Occupational Employment and Wage Statistics 2018	Yes				107030	107030	0.5337	Bureau of Labor Statistics, 2018 Employer Costs for Employee Compensation for state and local government workers by occupational and industry group	4054.63	6079.7	4054.63	6079.7	District	General Funds	Fixed	Yes
	ES8_C	School	C1	APRN	1	District-based	Basic Health Service Delivery		Distributed	Annual salary	1	2080	80	0.0384615	Ongoing	1	0	1	117244	2018	Tyler Citizen Transparency database	Yes				117244	117244	0.274383	FY2018 District Fringe Rate Calculator	Nurse Practitioner	107030	2018	Bureau of Labor Statistics, Occupational Employment and Wage Statistics 2018	Yes				107030	107030	0.5337	Bureau of Labor Statistics, 2018 Employer Costs for Employee Compensation for state and local government workers by occupational and industry group	5746.68	6313.54	5746.68	6313.54	District	General Funds	Fixed	Yes
	ES9_C	School	C1	APRN	1	District-based	Basic Health Service Delivery		Distributed	Annual salary	1	2080	74.2857	0.0357143	Ongoing	1	0	1	117244	2018	Tyler Citizen Transparency database	Yes				117244	117244	0.274383	FY2018 District Fringe Rate Calculator	Nurse Practitioner	107030	2018	Bureau of Labor Statistics, Occupational Employment and Wage Statistics 2018	Yes				107030	107030	0.5337	Bureau of Labor Statistics, 2018 Employer Costs for Employee Compensation for state and local government workers by occupational and industry group	5336.2	5862.57	5336.2	5862.57	District	General Funds	Fixed	Yes
	ES10_C	School	C1	APRN	1	District-based	Basic Health Service Delivery		Distributed	Annual salary	1	2080	74.2857	0.0357143	Ongoing	1	0	1	117244	2018	Tyler Citizen Transparency database	Yes				117244	117244	0.274383	FY2018 District Fringe Rate Calculator	Nurse Practitioner	107030	2018	Bureau of Labor Statistics, Occupational Employment and Wage Statistics 2018	Yes				107030	107030	0.5337	Bureau of Labor Statistics, 2018 Employer Costs for Employee Compensation for state and local government workers by occupational and industry group	5336.2	5862.57	5336.2	5862.57	District	General Funds	Fixed	Yes
	ES11_C	School	C1	APRN	1	District-based	Basic Health Service Delivery		Distributed	Annual salary	1	2080	65	0.03125	Ongoing	1	0	1	106998	2018	Tyler Citizen Transparency database	Yes				106998	106998	0.27393	FY2018 District Fringe Rate Calculator	Nurse Practitioner	107030	2018	Bureau of Labor Statistics, Occupational Employment and Wage Statistics 2018	Yes				107030	107030	0.5337	Bureau of Labor Statistics, 2018 Employer Costs for Employee Compensation for state and local government workers by occupational and industry group	4259.62	5129.75	4259.62	5129.75	District	General Funds	Fixed	Yes
	ES12_C	School	C1	APRN	1	District-based	Basic Health Service Delivery		Distributed	Annual salary	1	2080	80	0.0384615	Ongoing	1	0	1	117244	2018	Tyler Citizen Transparency database	Yes				117244	117244	0.274383	FY2018 District Fringe Rate Calculator	Nurse Practitioner	107030	2018	Bureau of Labor Statistics, Occupational Employment and Wage Statistics 2018	Yes				107030	107030	0.5337	Bureau of Labor Statistics, 2018 Employer Costs for Employee Compensation for state and local government workers by occupational and industry group	5746.68	6313.54	5746.68	6313.54	District	General Funds	Fixed	Yes
	ES13_C	School	C1	APRN	1	District-based	Basic Health Service Delivery		Distributed	Annual salary	1	2080	77.037	0.037037	Ongoing	1	0	1	85826	2018	Tyler Citizen Transparency database	Yes				85826	85826	0.275546	FY2018 District Fringe Rate Calculator	Nurse Practitioner	107030	2018	Bureau of Labor Statistics, Occupational Employment and Wage Statistics 2018	Yes				107030	107030	0.5337	Bureau of Labor Statistics, 2018 Employer Costs for Employee Compensation for state and local government workers by occupational and industry group	4054.63	6079.7	4054.63	6079.7	District	General Funds	Fixed	Yes
	ES14_C	School	C1	APRN	1	District-based	Basic Health Service Delivery		Distributed	Annual salary	1	2080	77.037	0.037037	Ongoing	1	0	1	85826	2018	Tyler Citizen Transparency database	Yes				85826	85826	0.275546	FY2018 District Fringe Rate Calculator	Nurse Practitioner	107030	2018	Bureau of Labor Statistics, Occupational Employment and Wage Statistics 2018	Yes				107030	107030	0.5337	Bureau of Labor Statistics, 2018 Employer Costs for Employee Compensation for state and local government workers by occupational and industry group	4054.63	6079.7	4054.63	6079.7	District	General Funds	Fixed	Yes
	ES15_C	School	C1	APRN	1	District-based	Basic Health Service Delivery		Distributed	Annual salary	1	2080	71.7241	0.0344828	Ongoing	1	0	1	103738	2018	Tyler Citizen Transparency database	Yes				103738	103738	0.274797	FY2018 District Fringe Rate Calculator	Nurse Practitioner	107030	2018	Bureau of Labor Statistics, Occupational Employment and Wage Statistics 2018	Yes				107030	107030	0.5337	Bureau of Labor Statistics, 2018 Employer Costs for Employee Compensation for state and local government workers by occupational and industry group	4560.17	5660.41	4560.17	5660.41	District	General Funds	Fixed	Yes
	ES16_C	School	C1	APRN	1	District-based	Basic Health Service Delivery		Distributed	Annual salary	1	2080	74.2857	0.0357143	Ongoing	1	0	1	117244	2018	Tyler Citizen Transparency database	Yes				117244	117244	0.274383	FY2018 District Fringe Rate Calculator	Nurse Practitioner	107030	2018	Bureau of Labor Statistics, Occupational Employment and Wage Statistics 2018	Yes				107030	107030	0.5337	Bureau of Labor Statistics, 2018 Employer Costs for Employee Compensation for state and local government workers by occupational and industry group	5336.2	5862.57	5336.2	5862.57	District	General Funds	Fixed	Yes
	ES17_C	School	C1	APRN	1	District-based	Basic Health Service Delivery		Distributed	Annual salary	1	2080	65	0.03125	Ongoing	1	0	1	106998	2018	Tyler Citizen Transparency database	Yes				106998	106998	0.27393	FY2018 District Fringe Rate Calculator	Nurse Practitioner	107030	2018	Bureau of Labor Statistics, Occupational Employment and Wage Statistics 2018	Yes				107030	107030	0.5337	Bureau of Labor Statistics, 2018 Employer Costs for Employee Compensation for state and local government workers by occupational and industry group	4259.62	5129.75	4259.62	5129.75	District	General Funds	Fixed	Yes
	ES18_C	School	C1	APRN	1	District-based	Basic Health Service Delivery		Distributed	Annual salary	1	2080	80	0.0384615	Ongoing	1	0	1	117244	2018	Tyler Citizen Transparency database	Yes				117244	117244	0.274383	FY2018 District Fringe Rate Calculator	Nurse Practitioner	107030	2018	Bureau of Labor Statistics, Occupational Employment and Wage Statistics 2018	Yes				107030	107030	0.5337	Bureau of Labor Statistics, 2018 Employer Costs for Employee Compensation for state and local government workers by occupational and industry group	5746.68	6313.54	5746.68	6313.54	District	General Funds	Fixed	Yes
	ES19_C	School	C1	APRN	1	District-based	Basic Health Service Delivery		Distributed	Annual salary	1	2080	74.2857	0.0357143	Ongoing	1	0	1	117244	2018	Tyler Citizen Transparency database	Yes				117244	117244	0.274383	FY2018 District Fringe Rate Calculator	Nurse Practitioner	107030	2018	Bureau of Labor Statistics, Occupational Employment and Wage Statistics 2018	Yes				107030	107030	0.5337	Bureau of Labor Statistics, 2018 Employer Costs for Employee Compensation for state and local government workers by occupational and industry group	5336.2	5862.57	5336.2	5862.57	District	General Funds	Fixed	Yes
	ES20_C	School	C1	APRN	1	District-based	Basic Health Service Delivery		Distributed	Annual salary	1	2080	74.2857	0.0357143	Ongoing	1	0	1	117244	2018	Tyler Citizen Transparency database	Yes				117244	117244	0.274383	FY2018 District Fringe Rate Calculator	Nurse Practitioner	107030	2018	Bureau of Labor Statistics, Occupational Employment and Wage Statistics 2018	Yes				107030	107030	0.5337	Bureau of Labor Statistics, 2018 Employer Costs for Employee Compensation for state and local government workers by occupational and industry group	5336.2	5862.57	5336.2	5862.57	District	General Funds	Fixed	Yes
	ES21_C	School	C1	APRN	1	District-based	Basic Health Service Delivery		Distributed	Annual salary	1	2080	74.2857	0.0357143	Ongoing	1	0	1	117244	2018	Tyler Citizen Transparency database	Yes				117244	117244	0.274383	FY2018 District Fringe Rate Calculator	Nurse Practitioner	107030	2018	Bureau of Labor Statistics, Occupational Employment and Wage Statistics 2018	Yes				107030	107030	0.5337	Bureau of Labor Statistics, 2018 Employer Costs for Employee Compensation for state and local government workers by occupational and industry group	5336.2	5862.57	5336.2	5862.57	District	General Funds	Fixed	Yes
	ES22_C	School	C1	APRN	1	District-based	Basic Health Service Delivery		Distributed	Annual salary	1	2080	74.2857	0.0357143	Ongoing	1	0	1	117244	2018	Tyler Citizen Transparency database	Yes				117244	117244	0.274383	FY2018 District Fringe Rate Calculator	Nurse Practitioner	107030	2018	Bureau of Labor Statistics, Occupational Employment and Wage Statistics 2018	Yes				107030	107030	0.5337	Bureau of Labor Statistics, 2018 Employer Costs for Employee Compensation for state and local government workers by occupational and industry group	5336.2	5862.57	5336.2	5862.57	District	General Funds	Fixed	Yes
	ES23_C	School	C1	APRN	1	District-based	Basic Health Service Delivery		Distributed	Annual salary	1	2080	65	0.03125	Ongoing	1	0	1	106998	2018	Tyler Citizen Transparency database	Yes				106998	106998	0.27393	FY2018 District Fringe Rate Calculator	Nurse Practitioner	107030	2018	Bureau of Labor Statistics, Occupational Employment and Wage Statistics 2018	Yes				107030	107030	0.5337	Bureau of Labor Statistics, 2018 Employer Costs for Employee Compensation for state and local government workers by occupational and industry group	4259.62	5129.75	4259.62	5129.75	District	General Funds	Fixed	Yes
	ES1_T	School	T1	Contract nurses	1	Contracted by district	Contract Nurse Services	Provide hourly services to specific students at any school as needed	Distributed	Invoiced amount	1			1	Ongoing	1	0	1	647.5	2018	Invoices to district	Yes				647.5	647.5	0	N/A	Contract nurse_adjusted	647.5	2018	District invoices	No	KY	Kentucky (Metropolitan Portion)	0.895	723.464	723.464	0	N/A	647.5	723.464	647.5	723.464	District	General Funds	Fixed	Yes
	ES2_T	School	T1	Contract nurses	1	Contracted by district	Contract Nurse Services	Provide hourly services to specific students at any school as needed	Distributed	Invoiced amount	1			1	Ongoing	1	0	1	10854.5	2018	Invoices to district	Yes				10854.5	10854.5	0	N/A	Contract nurse_adjusted	10854.5	2018	District invoices	No	KY	Kentucky (Metropolitan Portion)	0.895	12127.9	12127.9	0	N/A	10854.5	12127.9	10854.5	12127.9	District	General Funds	Fixed	Yes
	ES3_T	School	T1	Contract nurses	1	Contracted by district	Contract Nurse Services	Provide hourly services to specific students at any school as needed	Distributed	Invoiced amount	1			1	Ongoing	1	0	1	2551.75	2018	Invoices to district	Yes				2551.75	2551.75	0	N/A	Contract nurse_adjusted	2551.75	2018	District invoices	No	KY	Kentucky (Metropolitan Portion)	0.895	2851.12	2851.12	0	N/A	2551.75	2851.12	2551.75	2851.12	District	General Funds	Fixed	Yes
	ES4_T	School	T1	Contract nurses	1	Contracted by district	Contract Nurse Services	Provide hourly services to specific students at any school as needed	Distributed	Invoiced amount	1			1	Ongoing	1	0	1	30500.8	2018	Invoices to district	Yes				30500.8	30500.8	0	N/A	Contract nurse_adjusted	30500.8	2018	District invoices	No	KY	Kentucky (Metropolitan Portion)	0.895	34079.1	34079.1	0	N/A	30500.8	34079.1	30500.8	34079.1	District	General Funds	Fixed	Yes
	ES5_T	School	T1	Contract nurses	1	Contracted by district	Contract Nurse Services	Provide hourly services to specific students at any school as needed	Distributed	Invoiced amount	1			1	Ongoing	1	0	1	4087.5	2018	Invoices to district	Yes				4087.5	4087.5	0	N/A	Contract nurse_adjusted	4087.5	2018	District invoices	No	KY	Kentucky (Metropolitan Portion)	0.895	4567.04	4567.04	0	N/A	4087.5	4567.04	4087.5	4567.04	District	General Funds	Fixed	Yes
	ES6_T	School	T1	Contract nurses	1	Contracted by district	Contract Nurse Services	Provide hourly services to specific students at any school as needed	Distributed	Invoiced amount	1			1	Ongoing	1	0	1	714	2018	Invoices to district	Yes				714	714	0	N/A	Contract nurse_adjusted	714	2018	District invoices	No	KY	Kentucky (Metropolitan Portion)	0.895	797.765	797.765	0	N/A	714	797.765	714	797.765	District	General Funds	Fixed	Yes
	ES7_T	School	T1	Contract nurses	1	Contracted by district	Contract Nurse Services	Provide hourly services to specific students at any school as needed	Distributed	Invoiced amount	1			1	Ongoing	1	0	1	952.75	2018	Invoices to district	Yes				952.75	952.75	0	N/A	Contract nurse_adjusted	952.75	2018	District invoices	No	KY	Kentucky (Metropolitan Portion)	0.895	1064.53	1064.53	0	N/A	952.75	1064.53	952.75	1064.53	District	General Funds	Fixed	Yes
	ES8_T	School	T1	Contract nurses	1	Contracted by district	Contract Nurse Services	Provide hourly services to specific students at any school as needed	Distributed	Invoiced amount	1			1	Ongoing	1	0	1	3088.25	2018	Invoices to district	Yes				3088.25	3088.25	0	N/A	Contract nurse_adjusted	3088.25	2018	District invoices	No	KY	Kentucky (Metropolitan Portion)	0.895	3450.56	3450.56	0	N/A	3088.25	3450.56	3088.25	3450.56	District	General Funds	Fixed	Yes
	ES9_T	School	T1	Contract nurses	1	Contracted by district	Contract Nurse Services	Provide hourly services to specific students at any school as needed	Distributed	Invoiced amount	1			1	Ongoing	1	0	1	1557	2018	Invoices to district	Yes				1557	1557	0	N/A	Contract nurse_adjusted	1557	2018	District invoices	No	KY	Kentucky (Metropolitan Portion)	0.895	1739.66	1739.66	0	N/A	1557	1739.66	1557	1739.66	District	General Funds	Fixed	Yes
	ES10_T	School	T1	Contract nurses	1	Contracted by district	Contract Nurse Services	Provide hourly services to specific students at any school as needed	Distributed	Invoiced amount	1			1	Ongoing	1	0	1	1785.25	2018	Invoices to district	Yes				1785.25	1785.25	0	N/A	Contract nurse_adjusted	1785.25	2018	District invoices	No	KY	Kentucky (Metropolitan Portion)	0.895	1994.69	1994.69	0	N/A	1785.25	1994.69	1785.25	1994.69	District	General Funds	Fixed	Yes
	ES11_T	School	T1	Contract nurses	1	Contracted by district	Contract Nurse Services	Provide hourly services to specific students at any school as needed	Distributed	Invoiced amount	1			1	Ongoing	1	0	1	19661.5	2018	Invoices to district	Yes				19661.5	19661.5	0	N/A	Contract nurse_adjusted	19661.5	2018	District invoices	No	KY	Kentucky (Metropolitan Portion)	0.895	21968.2	21968.2	0	N/A	19661.5	21968.2	19661.5	21968.2	District	General Funds	Fixed	Yes
	ES12_T	School	T1	Contract nurses	1	Contracted by district	Contract Nurse Services	Provide hourly services to specific students at any school as needed	Distributed	Invoiced amount	1			1	Ongoing	1	0	1	0	2018	Invoices to district	Yes				0	0	0	N/A	Contract nurse_adjusted	0	2018	District invoices	No	KY	Kentucky (Metropolitan Portion)	0.895	0	0	0	N/A	0	0	0	0	District	General Funds	Fixed	Yes
	ES13_T	School	T1	Contract nurses	1	Contracted by district	Contract Nurse Services	Provide hourly services to specific students at any school as needed	Distributed	Invoiced amount	1			1	Ongoing	1	0	1	1147	2018	Invoices to district	Yes				1147	1147	0	N/A	Contract nurse_adjusted	1147	2018	District invoices	No	KY	Kentucky (Metropolitan Portion)	0.895	1281.56	1281.56	0	N/A	1147	1281.56	1147	1281.56	District	General Funds	Fixed	Yes
	ES14_T	School	T1	Contract nurses	1	Contracted by district	Contract Nurse Services	Provide hourly services to specific students at any school as needed	Distributed	Invoiced amount	1			1	Ongoing	1	0	1	2982.5	2018	Invoices to district	Yes				2982.5	2982.5	0	N/A	Contract nurse_adjusted	2982.5	2018	District invoices	No	KY	Kentucky (Metropolitan Portion)	0.895	3332.4	3332.4	0	N/A	2982.5	3332.4	2982.5	3332.4	District	General Funds	Fixed	Yes
	ES15_T	School	T1	Contract nurses	1	Contracted by district	Contract Nurse Services	Provide hourly services to specific students at any school as needed	Distributed	Invoiced amount	1			1	Ongoing	1	0	1	67864.5	2018	Invoices to district	Yes				67864.5	67864.5	0	N/A	Contract nurse_adjusted	67864.5	2018	District invoices	No	KY	Kentucky (Metropolitan Portion)	0.895	75826.3	75826.3	0	N/A	67864.5	75826.3	67864.5	75826.3	District	General Funds	Fixed	Yes
	ES16_T	School	T1	Contract nurses	1	Contracted by district	Contract Nurse Services	Provide hourly services to specific students at any school as needed	Distributed	Invoiced amount	1			1	Ongoing	1	0	1	13410.5	2018	Invoices to district	Yes				13410.5	13410.5	0	N/A	Contract nurse_adjusted	13410.5	2018	District invoices	No	KY	Kentucky (Metropolitan Portion)	0.895	14983.8	14983.8	0	N/A	13410.5	14983.8	13410.5	14983.8	District	General Funds	Fixed	Yes
	ES17_T	School	T1	Contract nurses	1	Contracted by district	Contract Nurse Services	Provide hourly services to specific students at any school as needed	Distributed	Invoiced amount	1			1	Ongoing	1	0	1	1703.25	2018	Invoices to district	Yes				1703.25	1703.25	0	N/A	Contract nurse_adjusted	1703.25	2018	District invoices	No	KY	Kentucky (Metropolitan Portion)	0.895	1903.07	1903.07	0	N/A	1703.25	1903.07	1703.25	1903.07	District	General Funds	Fixed	Yes
	ES18_T	School	T1	Contract nurses	1	Contracted by district	Contract Nurse Services	Provide hourly services to specific students at any school as needed	Distributed	Invoiced amount	1			1	Ongoing	1	0	1	2702.75	2018	Invoices to district	Yes				2702.75	2702.75	0	N/A	Contract nurse_adjusted	2702.75	2018	District invoices	No	KY	Kentucky (Metropolitan Portion)	0.895	3019.83	3019.83	0	N/A	2702.75	3019.83	2702.75	3019.83	District	General Funds	Fixed	Yes
	ES19_T	School	T1	Contract nurses	1	Contracted by district	Contract Nurse Services	Provide hourly services to specific students at any school as needed	Distributed	Invoiced amount	1			1	Ongoing	1	0	1	6156.5	2018	Invoices to district	Yes				6156.5	6156.5	0	N/A	Contract nurse_adjusted	6156.5	2018	District invoices	No	KY	Kentucky (Metropolitan Portion)	0.895	6878.77	6878.77	0	N/A	6156.5	6878.77	6156.5	6878.77	District	General Funds	Fixed	Yes
	ES20_T	School	T1	Contract nurses	1	Contracted by district	Contract Nurse Services	Provide hourly services to specific students at any school as needed	Distributed	Invoiced amount	1			1	Ongoing	1	0	1	5651.75	2018	Invoices to district	Yes				5651.75	5651.75	0	N/A	Contract nurse_adjusted	5651.75	2018	District invoices	No	KY	Kentucky (Metropolitan Portion)	0.895	6314.8	6314.8	0	N/A	5651.75	6314.8	5651.75	6314.8	District	General Funds	Fixed	Yes
	ES21_T	School	T1	Contract nurses	1	Contracted by district	Contract Nurse Services	Provide hourly services to specific students at any school as needed	Distributed	Invoiced amount	1			1	Ongoing	1	0	1	564.25	2018	Invoices to district	Yes				564.25	564.25	0	N/A	Contract nurse_adjusted	564.25	2018	District invoices	No	KY	Kentucky (Metropolitan Portion)	0.895	630.447	630.447	0	N/A	564.25	630.447	564.25	630.447	District	General Funds	Fixed	Yes
	ES22_T	School	T1	Contract nurses	1	Contracted by district	Contract Nurse Services	Provide hourly services to specific students at any school as needed	Distributed	Invoiced amount	1			1	Ongoing	1	0	1	1711.25	2018	Invoices to district	Yes				1711.25	1711.25	0	N/A	Contract nurse_adjusted	1711.25	2018	District invoices	No	KY	Kentucky (Metropolitan Portion)	0.895	1912.01	1912.01	0	N/A	1711.25	1912.01	1711.25	1912.01	District	General Funds	Fixed	Yes
	ES23_T	School	T1	Contract nurses	1	Contracted by district	Contract Nurse Services	Provide hourly services to specific students at any school as needed	Distributed	Invoiced amount	1			1	Ongoing	1	0	1	1395.25	2018	Invoices to district	Yes				1395.25	1395.25	0	N/A	Contract nurse_adjusted	1395.25	2018	District invoices	No	KY	Kentucky (Metropolitan Portion)	0.895	1558.94	1558.94	0	N/A	1395.25	1558.94	1395.25	1558.94	District	General Funds	Fixed	Yes
	ES1_C	School	C1	Contract nurses	1	Contracted by district	Contract Nurse Services	Provide hourly services to specific students at any school as needed	Distributed	Invoiced amount	1			1	Ongoing	1	0	1	0	2018	Invoices to district	Yes				0	0	0	N/A	Contract nurse_adjusted	0	2018	District invoices	No	KY	Kentucky (Metropolitan Portion)	0.895	0	0	0	N/A	0	0	0	0	District	General Funds	Fixed	Yes
	ES2_C	School	C1	Contract nurses	1	Contracted by district	Contract Nurse Services	Provide hourly services to specific students at any school as needed	Distributed	Invoiced amount	1			1	Ongoing	1	0	1	0	2018	Invoices to district	Yes				0	0	0	N/A	Contract nurse_adjusted	0	2018	District invoices	No	KY	Kentucky (Metropolitan Portion)	0.895	0	0	0	N/A	0	0	0	0	District	General Funds	Fixed	Yes
	ES3_C	School	C1	Contract nurses	1	Contracted by district	Contract Nurse Services	Provide hourly services to specific students at any school as needed	Distributed	Invoiced amount	1			1	Ongoing	1	0	1	4862.25	2018	Invoices to district	Yes				4862.25	4862.25	0	N/A	Contract nurse_adjusted	4862.25	2018	District invoices	No	KY	Kentucky (Metropolitan Portion)	0.895	5432.68	5432.68	0	N/A	4862.25	5432.68	4862.25	5432.68	District	General Funds	Fixed	Yes
	ES4_C	School	C1	Contract nurses	1	Contracted by district	Contract Nurse Services	Provide hourly services to specific students at any school as needed	Distributed	Invoiced amount	1			1	Ongoing	1	0	1	0	2018	Invoices to district	Yes				0	0	0	N/A	Contract nurse_adjusted	0	2018	District invoices	No	KY	Kentucky (Metropolitan Portion)	0.895	0	0	0	N/A	0	0	0	0	District	General Funds	Fixed	Yes
	ES5_C	School	C1	Contract nurses	1	Contracted by district	Contract Nurse Services	Provide hourly services to specific students at any school as needed	Distributed	Invoiced amount	1			1	Ongoing	1	0	1	0	2018	Invoices to district	Yes				0	0	0	N/A	Contract nurse_adjusted	0	2018	District invoices	No	KY	Kentucky (Metropolitan Portion)	0.895	0	0	0	N/A	0	0	0	0	District	General Funds	Fixed	Yes
	ES6_C	School	C1	Contract nurses	1	Contracted by district	Contract Nurse Services	Provide hourly services to specific students at any school as needed	Distributed	Invoiced amount	1			1	Ongoing	1	0	1	2938.5	2018	Invoices to district	Yes				2938.5	2938.5	0	N/A	Contract nurse_adjusted	2938.5	2018	District invoices	No	KY	Kentucky (Metropolitan Portion)	0.895	3283.24	3283.24	0	N/A	2938.5	3283.24	2938.5	3283.24	District	General Funds	Fixed	Yes
	ES7_C	School	C1	Contract nurses	1	Contracted by district	Contract Nurse Services	Provide hourly services to specific students at any school as needed	Distributed	Invoiced amount	1			1	Ongoing	1	0	1	0	2018	Invoices to district	Yes				0	0	0	N/A	Contract nurse_adjusted	0	2018	District invoices	No	KY	Kentucky (Metropolitan Portion)	0.895	0	0	0	N/A	0	0	0	0	District	General Funds	Fixed	Yes
	ES8_C	School	C1	Contract nurses	1	Contracted by district	Contract Nurse Services	Provide hourly services to specific students at any school as needed	Distributed	Invoiced amount	1			1	Ongoing	1	0	1	38650.1	2018	Invoices to district	Yes				38650.1	38650.1	0	N/A	Contract nurse_adjusted	38650.1	2018	District invoices	No	KY	Kentucky (Metropolitan Portion)	0.895	43184.5	43184.5	0	N/A	38650.1	43184.5	38650.1	43184.5	District	General Funds	Fixed	Yes
	ES9_C	School	C1	Contract nurses	1	Contracted by district	Contract Nurse Services	Provide hourly services to specific students at any school as needed	Distributed	Invoiced amount	1			1	Ongoing	1	0	1	0	2018	Invoices to district	Yes				0	0	0	N/A	Contract nurse_adjusted	0	2018	District invoices	No	KY	Kentucky (Metropolitan Portion)	0.895	0	0	0	N/A	0	0	0	0	District	General Funds	Fixed	Yes
	ES10_C	School	C1	Contract nurses	1	Contracted by district	Contract Nurse Services	Provide hourly services to specific students at any school as needed	Distributed	Invoiced amount	1			1	Ongoing	1	0	1	2673.5	2018	Invoices to district	Yes				2673.5	2673.5	0	N/A	Contract nurse_adjusted	2673.5	2018	District invoices	No	KY	Kentucky (Metropolitan Portion)	0.895	2987.15	2987.15	0	N/A	2673.5	2987.15	2673.5	2987.15	District	General Funds	Fixed	Yes
	ES11_C	School	C1	Contract nurses	1	Contracted by district	Contract Nurse Services	Provide hourly services to specific students at any school as needed	Distributed	Invoiced amount	1			1	Ongoing	1	0	1	0	2018	Invoices to district	Yes				0	0	0	N/A	Contract nurse_adjusted	0	2018	District invoices	No	KY	Kentucky (Metropolitan Portion)	0.895	0	0	0	N/A	0	0	0	0	District	General Funds	Fixed	Yes
	ES12_C	School	C1	Contract nurses	1	Contracted by district	Contract Nurse Services	Provide hourly services to specific students at any school as needed	Distributed	Invoiced amount	1			1	Ongoing	1	0	1	0	2018	Invoices to district	Yes				0	0	0	N/A	Contract nurse_adjusted	0	2018	District invoices	No	KY	Kentucky (Metropolitan Portion)	0.895	0	0	0	N/A	0	0	0	0	District	General Funds	Fixed	Yes
	ES13_C	School	C1	Contract nurses	1	Contracted by district	Contract Nurse Services	Provide hourly services to specific students at any school as needed	Distributed	Invoiced amount	1			1	Ongoing	1	0	1	0	2018	Invoices to district	Yes				0	0	0	N/A	Contract nurse_adjusted	0	2018	District invoices	No	KY	Kentucky (Metropolitan Portion)	0.895	0	0	0	N/A	0	0	0	0	District	General Funds	Fixed	Yes
	ES14_C	School	C1	Contract nurses	1	Contracted by district	Contract Nurse Services	Provide hourly services to specific students at any school as needed	Distributed	Invoiced amount	1			1	Ongoing	1	0	1	5252.75	2018	Invoices to district	Yes				5252.75	5252.75	0	N/A	Contract nurse_adjusted	5252.75	2018	District invoices	No	KY	Kentucky (Metropolitan Portion)	0.895	5868.99	5868.99	0	N/A	5252.75	5868.99	5252.75	5868.99	District	General Funds	Fixed	Yes
	ES15_C	School	C1	Contract nurses	1	Contracted by district	Contract Nurse Services	Provide hourly services to specific students at any school as needed	Distributed	Invoiced amount	1			1	Ongoing	1	0	1	0	2018	Invoices to district	Yes				0	0	0	N/A	Contract nurse_adjusted	0	2018	District invoices	No	KY	Kentucky (Metropolitan Portion)	0.895	0	0	0	N/A	0	0	0	0	District	General Funds	Fixed	Yes
	ES16_C	School	C1	Contract nurses	1	Contracted by district	Contract Nurse Services	Provide hourly services to specific students at any school as needed	Distributed	Invoiced amount	1			1	Ongoing	1	0	1	0	2018	Invoices to district	Yes				0	0	0	N/A	Contract nurse_adjusted	0	2018	District invoices	No	KY	Kentucky (Metropolitan Portion)	0.895	0	0	0	N/A	0	0	0	0	District	General Funds	Fixed	Yes
	ES17_C	School	C1	Contract nurses	1	Contracted by district	Contract Nurse Services	Provide hourly services to specific students at any school as needed	Distributed	Invoiced amount	1			1	Ongoing	1	0	1	5636	2018	Invoices to district	Yes				5636	5636	0	N/A	Contract nurse_adjusted	5636	2018	District invoices	No	KY	Kentucky (Metropolitan Portion)	0.895	6297.21	6297.21	0	N/A	5636	6297.21	5636	6297.21	District	General Funds	Fixed	Yes
	ES18_C	School	C1	Contract nurses	1	Contracted by district	Contract Nurse Services	Provide hourly services to specific students at any school as needed	Distributed	Invoiced amount	1			1	Ongoing	1	0	1	3354.5	2018	Invoices to district	Yes				3354.5	3354.5	0	N/A	Contract nurse_adjusted	3354.5	2018	District invoices	No	KY	Kentucky (Metropolitan Portion)	0.895	3748.04	3748.04	0	N/A	3354.5	3748.04	3354.5	3748.04	District	General Funds	Fixed	Yes
	ES19_C	School	C1	Contract nurses	1	Contracted by district	Contract Nurse Services	Provide hourly services to specific students at any school as needed	Distributed	Invoiced amount	1			1	Ongoing	1	0	1	42	2018	Invoices to district	Yes				42	42	0	N/A	Contract nurse_adjusted	42	2018	District invoices	No	KY	Kentucky (Metropolitan Portion)	0.895	46.9274	46.9274	0	N/A	42	46.9274	42	46.9274	District	General Funds	Fixed	Yes
	ES20_C	School	C1	Contract nurses	1	Contracted by district	Contract Nurse Services	Provide hourly services to specific students at any school as needed	Distributed	Invoiced amount	1			1	Ongoing	1	0	1	0	2018	Invoices to district	Yes				0	0	0	N/A	Contract nurse_adjusted	0	2018	District invoices	No	KY	Kentucky (Metropolitan Portion)	0.895	0	0	0	N/A	0	0	0	0	District	General Funds	Fixed	Yes
	ES21_C	School	C1	Contract nurses	1	Contracted by district	Contract Nurse Services	Provide hourly services to specific students at any school as needed	Distributed	Invoiced amount	1			1	Ongoing	1	0	1	41018.2	2018	Invoices to district	Yes				41018.2	41018.2	0	N/A	Contract nurse_adjusted	41018.2	2018	District invoices	No	KY	Kentucky (Metropolitan Portion)	0.895	45830.4	45830.4	0	N/A	41018.2	45830.4	41018.2	45830.4	District	General Funds	Fixed	Yes
	ES22_C	School	C1	Contract nurses	1	Contracted by district	Contract Nurse Services	Provide hourly services to specific students at any school as needed	Distributed	Invoiced amount	1			1	Ongoing	1	0	1	23186.8	2018	Invoices to district	Yes				23186.8	23186.8	0	N/A	Contract nurse_adjusted	23186.8	2018	District invoices	No	KY	Kentucky (Metropolitan Portion)	0.895	25907	25907	0	N/A	23186.8	25907	23186.8	25907	District	General Funds	Fixed	Yes
	ES23_C	School	C1	Contract nurses	1	Contracted by district	Contract Nurse Services	Provide hourly services to specific students at any school as needed	Distributed	Invoiced amount	1			1	Ongoing	1	0	1	5368	2018	Invoices to district	Yes				5368	5368	0	N/A	Contract nurse_adjusted	5368	2018	District invoices	No	KY	Kentucky (Metropolitan Portion)	0.895	5997.77	5997.77	0	N/A	5368	5997.77	5368	5997.77	District	General Funds	Fixed	Yes
	ES1_T	School	T1	Licensed Practical Nurse	1	School-based	LPN Services	Provide basic nursing care such as checking vital signs, inserting catheters, and comforting patients.	Distributed	Annual salary	1	1560	1560	1	Ongoing	1	0	1	35325.6	2018	Tyler Citizen Transparency database	Yes				35325.6	35325.6	0.3113	FY2018 District Fringe Rate Calculator	Licensed Practical and Licensed Vocational Nurses	46420	2018	Bureau of Labor Statistics, Occupational Employment and Wage Statistics 2018	Yes				46420	46420	0.5337	Bureau of Labor Statistics, 2018 Employer Costs for Employee Compensation for state and local government workers by occupational and industry group	46322.4	71194.4	46322.4	71194.4	District	General Funds	Variable	Yes
	ES2_T	School	T1	Licensed Practical Nurse	1	School-based	LPN Services	Provide basic nursing care such as checking vital signs, inserting catheters, and comforting patients.	Distributed	Annual salary	1	1560	1560	1	Ongoing	1	0	1	35325.6	2018	Tyler Citizen Transparency database	Yes				35325.6	35325.6	0.3113	FY2018 District Fringe Rate Calculator	Licensed Practical and Licensed Vocational Nurses	46420	2018	Bureau of Labor Statistics, Occupational Employment and Wage Statistics 2018	Yes				46420	46420	0.5337	Bureau of Labor Statistics, 2018 Employer Costs for Employee Compensation for state and local government workers by occupational and industry group	46322.4	71194.4	46322.4	71194.4	District	General Funds	Variable	Yes
	ES3_T	School	T1	Licensed Practical Nurse	1	School-based	LPN Services	Provide basic nursing care such as checking vital signs, inserting catheters, and comforting patients.	Distributed	Annual salary	1	1560	1560	1	Ongoing	1	0	1	30672.2	2018	Tyler Citizen Transparency database	Yes				30672.2	30672.2	0.3113	FY2018 District Fringe Rate Calculator	Licensed Practical and Licensed Vocational Nurses	46420	2018	Bureau of Labor Statistics, Occupational Employment and Wage Statistics 2018	Yes				46420	46420	0.5337	Bureau of Labor Statistics, 2018 Employer Costs for Employee Compensation for state and local government workers by occupational and industry group	40220.5	71194.4	40220.5	71194.4	District	General Funds	Variable	Yes
	ES4_T	School	T1	Licensed Practical Nurse	1	School-based	LPN Services	Provide basic nursing care such as checking vital signs, inserting catheters, and comforting patients.	Distributed	Annual salary	1	1560	1560	1	Ongoing	1	0	1	29375.9	2018	Tyler Citizen Transparency database	Yes				29375.9	29375.9	0.3113	FY2018 District Fringe Rate Calculator	Licensed Practical and Licensed Vocational Nurses	46420	2018	Bureau of Labor Statistics, Occupational Employment and Wage Statistics 2018	Yes				46420	46420	0.5337	Bureau of Labor Statistics, 2018 Employer Costs for Employee Compensation for state and local government workers by occupational and industry group	38520.6	71194.4	38520.6	71194.4	Schools	General Funds	Variable	Yes
	ES5_T	School	T1	Licensed Practical Nurse	1	School-based	LPN Services	Provide basic nursing care such as checking vital signs, inserting catheters, and comforting patients.	Distributed	Annual salary	1	1560	1560	1	Ongoing	1	0	1	36675.4	2018	Tyler Citizen Transparency database	Yes				36675.4	36675.4	0.3113	FY2018 District Fringe Rate Calculator	Licensed Practical and Licensed Vocational Nurses	46420	2018	Bureau of Labor Statistics, Occupational Employment and Wage Statistics 2018	Yes				46420	46420	0.5337	Bureau of Labor Statistics, 2018 Employer Costs for Employee Compensation for state and local government workers by occupational and industry group	48092.5	71194.4	48092.5	71194.4	District	General Funds	Variable	Yes
	ES6_T	School	T1	Licensed Practical Nurse	1	School-based	LPN Services	Provide basic nursing care such as checking vital signs, inserting catheters, and comforting patients.	Distributed	Annual salary	1	1560	1560	1	Ongoing	1	0	1	33798.3	2018	Tyler Citizen Transparency database	Yes				33798.3	33798.3	0.3113	FY2018 District Fringe Rate Calculator	Licensed Practical and Licensed Vocational Nurses	46420	2018	Bureau of Labor Statistics, Occupational Employment and Wage Statistics 2018	Yes				46420	46420	0.5337	Bureau of Labor Statistics, 2018 Employer Costs for Employee Compensation for state and local government workers by occupational and industry group	44319.8	71194.4	44319.8	71194.4	District	General Funds	Variable	Yes
	ES7_T	School	T1	Licensed Practical Nurse	1	School-based	LPN Services	Provide basic nursing care such as checking vital signs, inserting catheters, and comforting patients.	Distributed	Annual salary	1	1560	1560	1	Ongoing	1	0	1	32128.5	2018	Tyler Citizen Transparency database	Yes				32128.5	32128.5	0.3113	FY2018 District Fringe Rate Calculator	Licensed Practical and Licensed Vocational Nurses	46420	2018	Bureau of Labor Statistics, Occupational Employment and Wage Statistics 2018	Yes				46420	46420	0.5337	Bureau of Labor Statistics, 2018 Employer Costs for Employee Compensation for state and local government workers by occupational and industry group	42130.1	71194.4	42130.1	71194.4	District	General Funds	Variable	Yes
	ES8_T	School	T1	Licensed Practical Nurse	1	School-based	LPN Services	Provide basic nursing care such as checking vital signs, inserting catheters, and comforting patients.	Distributed	Annual salary	1	1560	1560	1	Ongoing	1	0	1	36675.4	2018	Tyler Citizen Transparency database	Yes				36675.4	36675.4	0.3113	FY2018 District Fringe Rate Calculator	Licensed Practical and Licensed Vocational Nurses	46420	2018	Bureau of Labor Statistics, Occupational Employment and Wage Statistics 2018	Yes				46420	46420	0.5337	Bureau of Labor Statistics, 2018 Employer Costs for Employee Compensation for state and local government workers by occupational and industry group	48092.5	71194.4	48092.5	71194.4	District	General Funds	Variable	Yes
	ES9_T	School	T1	Licensed Practical Nurse	1	School-based	LPN Services	Provide basic nursing care such as checking vital signs, inserting catheters, and comforting patients.	Distributed	Annual salary	1	1560	1560	1	Ongoing	1	0	1	33798.3	2018	Tyler Citizen Transparency database	Yes				33798.3	33798.3	0.3113	FY2018 District Fringe Rate Calculator	Licensed Practical and Licensed Vocational Nurses	46420	2018	Bureau of Labor Statistics, Occupational Employment and Wage Statistics 2018	Yes				46420	46420	0.5337	Bureau of Labor Statistics, 2018 Employer Costs for Employee Compensation for state and local government workers by occupational and industry group	44319.8	71194.4	44319.8	71194.4	District	General Funds	Variable	Yes
	ES10_T	School	T1	Licensed Practical Nurse	1	School-based	LPN Services	Provide basic nursing care such as checking vital signs, inserting catheters, and comforting patients.	Distributed	Annual salary	1	1560	1560	1	Ongoing	1	0	1	36675.4	2018	Tyler Citizen Transparency database	Yes				36675.4	36675.4	0.3113	FY2018 District Fringe Rate Calculator	Licensed Practical and Licensed Vocational Nurses	46420	2018	Bureau of Labor Statistics, Occupational Employment and Wage Statistics 2018	Yes				46420	46420	0.5337	Bureau of Labor Statistics, 2018 Employer Costs for Employee Compensation for state and local government workers by occupational and industry group	48092.5	71194.4	48092.5	71194.4	District	General Funds	Variable	Yes
	ES11_T	School	T1	Licensed Practical Nurse	1	School-based	LPN Services	Provide basic nursing care such as checking vital signs, inserting catheters, and comforting patients.	Distributed	Annual salary	1	1560	1560	1	Ongoing	1	0	1	36675.4	2018	Tyler Citizen Transparency database	Yes				36675.4	36675.4	0.3113	FY2018 District Fringe Rate Calculator	Licensed Practical and Licensed Vocational Nurses	46420	2018	Bureau of Labor Statistics, Occupational Employment and Wage Statistics 2018	Yes				46420	46420	0.5337	Bureau of Labor Statistics, 2018 Employer Costs for Employee Compensation for state and local government workers by occupational and industry group	48092.5	71194.4	48092.5	71194.4	District	General Funds	Variable	Yes
	ES12_T	School	T1	Licensed Practical Nurse	1	School-based	LPN Services	Provide basic nursing care such as checking vital signs, inserting catheters, and comforting patients.	Distributed	Annual salary	1	1560	1560	1	Ongoing	1	0	1	36675.4	2018	Tyler Citizen Transparency database	Yes				36675.4	36675.4	0.3113	FY2018 District Fringe Rate Calculator	Licensed Practical and Licensed Vocational Nurses	46420	2018	Bureau of Labor Statistics, Occupational Employment and Wage Statistics 2018	Yes				46420	46420	0.5337	Bureau of Labor Statistics, 2018 Employer Costs for Employee Compensation for state and local government workers by occupational and industry group	48092.5	71194.4	48092.5	71194.4	District	General Funds	Variable	Yes
	ES13_T	School	T1	Licensed Practical Nurse	1	School-based	LPN Services	Provide basic nursing care such as checking vital signs, inserting catheters, and comforting patients.	Distributed	Annual salary	1	1560	1560	1	Ongoing	1	0	1	30672.2	2018	Tyler Citizen Transparency database	Yes				30672.2	30672.2	0.3113	FY2018 District Fringe Rate Calculator	Licensed Practical and Licensed Vocational Nurses	46420	2018	Bureau of Labor Statistics, Occupational Employment and Wage Statistics 2018	Yes				46420	46420	0.5337	Bureau of Labor Statistics, 2018 Employer Costs for Employee Compensation for state and local government workers by occupational and industry group	40220.5	71194.4	40220.5	71194.4	District	General Funds	Variable	Yes
	ES14_T	School	T1	Licensed Practical Nurse	1	School-based	LPN Services	Provide basic nursing care such as checking vital signs, inserting catheters, and comforting patients.	Distributed	Annual salary	1	1560	1560	1	Ongoing	1	0	1	33798.3	2018	Tyler Citizen Transparency database	Yes				33798.3	33798.3	0.3113	FY2018 District Fringe Rate Calculator	Licensed Practical and Licensed Vocational Nurses	46420	2018	Bureau of Labor Statistics, Occupational Employment and Wage Statistics 2018	Yes				46420	46420	0.5337	Bureau of Labor Statistics, 2018 Employer Costs for Employee Compensation for state and local government workers by occupational and industry group	44319.8	71194.4	44319.8	71194.4	District	General Funds	Variable	Yes
	ES15_T	School	T1	Licensed Practical Nurse	1	School-based	LPN Services	Provide basic nursing care such as checking vital signs, inserting catheters, and comforting patients.	Distributed	Annual salary	1	1560	1560	1	Ongoing	1	0	1	33844.1	2018	Tyler Citizen Transparency database	Yes				33844.1	33844.1	0.3113	FY2018 District Fringe Rate Calculator	Licensed Practical and Licensed Vocational Nurses	46420	2018	Bureau of Labor Statistics, Occupational Employment and Wage Statistics 2018	Yes				46420	46420	0.5337	Bureau of Labor Statistics, 2018 Employer Costs for Employee Compensation for state and local government workers by occupational and industry group	44379.8	71194.4	44379.8	71194.4	District	General Funds	Variable	Yes
	ES16_T	School	T1	Licensed Practical Nurse	1	School-based	LPN Services	Provide basic nursing care such as checking vital signs, inserting catheters, and comforting patients.	Distributed	Annual salary	1	1560	1560	1	Ongoing	1	0	1	35325.6	2018	Tyler Citizen Transparency database	Yes				35325.6	35325.6	0.3113	FY2018 District Fringe Rate Calculator	Licensed Practical and Licensed Vocational Nurses	46420	2018	Bureau of Labor Statistics, Occupational Employment and Wage Statistics 2018	Yes				46420	46420	0.5337	Bureau of Labor Statistics, 2018 Employer Costs for Employee Compensation for state and local government workers by occupational and industry group	46322.4	71194.4	46322.4	71194.4	District	General Funds	Variable	Yes
	ES17_T	School	T1	Licensed Practical Nurse	1	School-based	LPN Services	Provide basic nursing care such as checking vital signs, inserting catheters, and comforting patients.	Distributed	Annual salary	1	1560	1560	1	Ongoing	1	0	1	29375.9	2018	Tyler Citizen Transparency database	Yes				29375.9	29375.9	0.3113	FY2018 District Fringe Rate Calculator	Licensed Practical and Licensed Vocational Nurses	46420	2018	Bureau of Labor Statistics, Occupational Employment and Wage Statistics 2018	Yes				46420	46420	0.5337	Bureau of Labor Statistics, 2018 Employer Costs for Employee Compensation for state and local government workers by occupational and industry group	38520.6	71194.4	38520.6	71194.4	District	General Funds	Variable	Yes
	ES18_T	School	T1	Licensed Practical Nurse	1	School-based	LPN Services	Provide basic nursing care such as checking vital signs, inserting catheters, and comforting patients.	Distributed	Annual salary	1	1560	1560	1	Ongoing	1	0	1	35325.6	2018	Tyler Citizen Transparency database	Yes				35325.6	35325.6	0.3113	FY2018 District Fringe Rate Calculator	Licensed Practical and Licensed Vocational Nurses	46420	2018	Bureau of Labor Statistics, Occupational Employment and Wage Statistics 2018	Yes				46420	46420	0.5337	Bureau of Labor Statistics, 2018 Employer Costs for Employee Compensation for state and local government workers by occupational and industry group	46322.4	71194.4	46322.4	71194.4	District	General Funds	Variable	Yes
	ES19_T	School	T1	Licensed Practical Nurse	1	School-based	LPN Services	Provide basic nursing care such as checking vital signs, inserting catheters, and comforting patients.	Distributed	Annual salary	1	1560	1560	1	Ongoing	1	0	1	29375.9	2018	Tyler Citizen Transparency database	Yes				29375.9	29375.9	0.3113	FY2018 District Fringe Rate Calculator	Licensed Practical and Licensed Vocational Nurses	46420	2018	Bureau of Labor Statistics, Occupational Employment and Wage Statistics 2018	Yes				46420	46420	0.5337	Bureau of Labor Statistics, 2018 Employer Costs for Employee Compensation for state and local government workers by occupational and industry group	38520.6	71194.4	38520.6	71194.4	District	General Funds	Variable	Yes
	ES20_T	School	T1	Licensed Practical Nurse	1	School-based	LPN Services	Provide basic nursing care such as checking vital signs, inserting catheters, and comforting patients.	Distributed	Annual salary	1	1560	1560	1	Ongoing	1	0	1	28043.7	2018	Tyler Citizen Transparency database	Yes				28043.7	28043.7	0.3113	FY2018 District Fringe Rate Calculator	Licensed Practical and Licensed Vocational Nurses	46420	2018	Bureau of Labor Statistics, Occupational Employment and Wage Statistics 2018	Yes				46420	46420	0.5337	Bureau of Labor Statistics, 2018 Employer Costs for Employee Compensation for state and local government workers by occupational and industry group	36773.6	71194.4	36773.6	71194.4	District	General Funds	Variable	Yes
	ES21_T	School	T1	Licensed Practical Nurse	1	School-based	LPN Services	Provide basic nursing care such as checking vital signs, inserting catheters, and comforting patients.	Distributed	Annual salary	1	1560	1560	1	Ongoing	1	0	1	36675.4	2018	Tyler Citizen Transparency database	Yes				36675.4	36675.4	0.3113	FY2018 District Fringe Rate Calculator	Licensed Practical and Licensed Vocational Nurses	46420	2018	Bureau of Labor Statistics, Occupational Employment and Wage Statistics 2018	Yes				46420	46420	0.5337	Bureau of Labor Statistics, 2018 Employer Costs for Employee Compensation for state and local government workers by occupational and industry group	48092.5	71194.4	48092.5	71194.4	Schools	General Funds	Variable	Yes
	ES22_T	School	T1	Licensed Practical Nurse	1	School-based	LPN Services	Provide basic nursing care such as checking vital signs, inserting catheters, and comforting patients.	Distributed	Annual salary	1	1560	1560	1	Ongoing	1	0	1	38327	2018	Tyler Citizen Transparency database	Yes				38327	38327	0.3113	FY2018 District Fringe Rate Calculator	Licensed Practical and Licensed Vocational Nurses	46420	2018	Bureau of Labor Statistics, Occupational Employment and Wage Statistics 2018	Yes				46420	46420	0.5337	Bureau of Labor Statistics, 2018 Employer Costs for Employee Compensation for state and local government workers by occupational and industry group	50258.2	71194.4	50258.2	71194.4	District	General Funds	Variable	Yes
	ES23_T	School	T1	Licensed Practical Nurse	1	School-based	LPN Services	Provide basic nursing care such as checking vital signs, inserting catheters, and comforting patients.	Distributed	Annual salary	1	1560	1560	1	Ongoing	1	0	1	35325.6	2018	Tyler Citizen Transparency database	Yes				35325.6	35325.6	0.3113	FY2018 District Fringe Rate Calculator	Licensed Practical and Licensed Vocational Nurses	46420	2018	Bureau of Labor Statistics, Occupational Employment and Wage Statistics 2018	Yes				46420	46420	0.5337	Bureau of Labor Statistics, 2018 Employer Costs for Employee Compensation for state and local government workers by occupational and industry group	46322.4	71194.4	46322.4	71194.4	District	General Funds	Variable	Yes
	ES1_C	School	C1	Certified Unlicensed Assistive Personnel	1	School-based	Basic Health Service Delivery	Administer medications and arrange medical support	Distributed	Hourly rate	140			1	Ongoing	1	0	1	48.6701	2018	Average of trained certified personnel, salaries obtained from Tyler Citizen Transparency database	Yes				48.6701	48.6701	0.1146	Average of trained certified personnel, calculated using FY2018 District Fringe Rate Calculator	Elementary School Teachers, Except Special Education. Divide by 1392 for hourly rate	41.8319	2018	Bureau of Labor Statistics, Occupational Employment and Wage Statistics 2018	Yes				41.8319	41.8319	0.5337	Bureau of Labor Statistics, 2018 Employer Costs for Employee Compensation for state and local government workers by occupational and industry group	7594.67	8982.06	7594.67	8982.06	Schools	General Funds	Variable	Yes
	ES2_C	School	C1	Certified Unlicensed Assistive Personnel	1	School-based	Basic Health Service Delivery	Administer medications and arrange medical support	Distributed	Hourly rate	140			1	Ongoing	1	0	1	48.6701	2018	Average of trained certified personnel, salaries obtained from Tyler Citizen Transparency database	Yes				48.6701	48.6701	0.1146	Average of trained certified personnel, calculated using FY2018 District Fringe Rate Calculator	Elementary School Teachers, Except Special Education. Divide by 1392 for hourly rate	41.8319	2018	Bureau of Labor Statistics, Occupational Employment and Wage Statistics 2018	Yes				41.8319	41.8319	0.5337	Bureau of Labor Statistics, 2018 Employer Costs for Employee Compensation for state and local government workers by occupational and industry group	7594.67	8982.06	7594.67	8982.06	Schools	General Funds	Variable	Yes
	ES3_C	School	C1	Certified Unlicensed Assistive Personnel	1	School-based	Basic Health Service Delivery	Administer medications and arrange medical support	Distributed	Hourly rate	140			1	Ongoing	1	0	1	48.6701	2018	Average of trained certified personnel, salaries obtained from Tyler Citizen Transparency database	Yes				48.6701	48.6701	0.1146	Average of trained certified personnel, calculated using FY2018 District Fringe Rate Calculator	Elementary School Teachers, Except Special Education. Divide by 1392 for hourly rate	41.8319	2018	Bureau of Labor Statistics, Occupational Employment and Wage Statistics 2018	Yes				41.8319	41.8319	0.5337	Bureau of Labor Statistics, 2018 Employer Costs for Employee Compensation for state and local government workers by occupational and industry group	7594.67	8982.06	7594.67	8982.06	Schools	General Funds	Variable	Yes
	ES4_C	School	C1	Certified Unlicensed Assistive Personnel	1	School-based	Basic Health Service Delivery	Administer medications and arrange medical support	Distributed	Hourly rate	140			1	Ongoing	1	0	1	48.6701	2018	Average of trained certified personnel, salaries obtained from Tyler Citizen Transparency database	Yes				48.6701	48.6701	0.1146	Average of trained certified personnel, calculated using FY2018 District Fringe Rate Calculator	Elementary School Teachers, Except Special Education. Divide by 1392 for hourly rate	41.8319	2018	Bureau of Labor Statistics, Occupational Employment and Wage Statistics 2018	Yes				41.8319	41.8319	0.5337	Bureau of Labor Statistics, 2018 Employer Costs for Employee Compensation for state and local government workers by occupational and industry group	7594.67	8982.06	7594.67	8982.06	Schools	General Funds	Variable	Yes
	ES5_C	School	C1	Certified Unlicensed Assistive Personnel	1	School-based	Basic Health Service Delivery	Administer medications and arrange medical support	Distributed	Hourly rate	140			1	Ongoing	1	0	1	48.6701	2018	Average of trained certified personnel, salaries obtained from Tyler Citizen Transparency database	Yes				48.6701	48.6701	0.1146	Average of trained certified personnel, calculated using FY2018 District Fringe Rate Calculator	Elementary School Teachers, Except Special Education. Divide by 1392 for hourly rate	41.8319	2018	Bureau of Labor Statistics, Occupational Employment and Wage Statistics 2018	Yes				41.8319	41.8319	0.5337	Bureau of Labor Statistics, 2018 Employer Costs for Employee Compensation for state and local government workers by occupational and industry group	7594.67	8982.06	7594.67	8982.06	Schools	General Funds	Variable	Yes
	ES6_C	School	C1	Certified Unlicensed Assistive Personnel	1	School-based	Basic Health Service Delivery	Administer medications and arrange medical support	Distributed	Hourly rate	140			1	Ongoing	1	0	1	48.6701	2018	Average of trained certified personnel, salaries obtained from Tyler Citizen Transparency database	Yes				48.6701	48.6701	0.1146	Average of trained certified personnel, calculated using FY2018 District Fringe Rate Calculator	Elementary School Teachers, Except Special Education. Divide by 1392 for hourly rate	41.8319	2018	Bureau of Labor Statistics, Occupational Employment and Wage Statistics 2018	Yes				41.8319	41.8319	0.5337	Bureau of Labor Statistics, 2018 Employer Costs for Employee Compensation for state and local government workers by occupational and industry group	7594.67	8982.06	7594.67	8982.06	Schools	General Funds	Variable	Yes
	ES7_C	School	C1	Certified Unlicensed Assistive Personnel	1	School-based	Basic Health Service Delivery	Administer medications and arrange medical support	Distributed	Hourly rate	140			1	Ongoing	1	0	1	48.6701	2018	Average of trained certified personnel, salaries obtained from Tyler Citizen Transparency database	Yes				48.6701	48.6701	0.1146	Average of trained certified personnel, calculated using FY2018 District Fringe Rate Calculator	Elementary School Teachers, Except Special Education. Divide by 1392 for hourly rate	41.8319	2018	Bureau of Labor Statistics, Occupational Employment and Wage Statistics 2018	Yes				41.8319	41.8319	0.5337	Bureau of Labor Statistics, 2018 Employer Costs for Employee Compensation for state and local government workers by occupational and industry group	7594.67	8982.06	7594.67	8982.06	Schools	General Funds	Variable	Yes
	ES8_C	School	C1	Certified Unlicensed Assistive Personnel	1	School-based	Basic Health Service Delivery	Administer medications and arrange medical support	Distributed	Hourly rate	140			1	Ongoing	1	0	1	48.6701	2018	Average of trained certified personnel, salaries obtained from Tyler Citizen Transparency database	Yes				48.6701	48.6701	0.1146	Average of trained certified personnel, calculated using FY2018 District Fringe Rate Calculator	Elementary School Teachers, Except Special Education. Divide by 1392 for hourly rate	41.8319	2018	Bureau of Labor Statistics, Occupational Employment and Wage Statistics 2018	Yes				41.8319	41.8319	0.5337	Bureau of Labor Statistics, 2018 Employer Costs for Employee Compensation for state and local government workers by occupational and industry group	7594.67	8982.06	7594.67	8982.06	Schools	General Funds	Variable	Yes
	ES9_C	School	C1	Certified Unlicensed Assistive Personnel	1	School-based	Basic Health Service Delivery	Administer medications and arrange medical support	Distributed	Hourly rate	140			1	Ongoing	1	0	1	48.6701	2018	Average of trained certified personnel, salaries obtained from Tyler Citizen Transparency database	Yes				48.6701	48.6701	0.1146	Average of trained certified personnel, calculated using FY2018 District Fringe Rate Calculator	Elementary School Teachers, Except Special Education. Divide by 1392 for hourly rate	41.8319	2018	Bureau of Labor Statistics, Occupational Employment and Wage Statistics 2018	Yes				41.8319	41.8319	0.5337	Bureau of Labor Statistics, 2018 Employer Costs for Employee Compensation for state and local government workers by occupational and industry group	7594.67	8982.06	7594.67	8982.06	Schools	General Funds	Variable	Yes
	ES10_C	School	C1	Certified Unlicensed Assistive Personnel	1	School-based	Basic Health Service Delivery	Administer medications and arrange medical support	Distributed	Hourly rate	140			1	Ongoing	1	0	1	48.6701	2018	Average of trained certified personnel, salaries obtained from Tyler Citizen Transparency database	Yes				48.6701	48.6701	0.1146	Average of trained certified personnel, calculated using FY2018 District Fringe Rate Calculator	Elementary School Teachers, Except Special Education. Divide by 1392 for hourly rate	41.8319	2018	Bureau of Labor Statistics, Occupational Employment and Wage Statistics 2018	Yes				41.8319	41.8319	0.5337	Bureau of Labor Statistics, 2018 Employer Costs for Employee Compensation for state and local government workers by occupational and industry group	7594.67	8982.06	7594.67	8982.06	Schools	General Funds	Variable	Yes
	ES11_C	School	C1	Certified Unlicensed Assistive Personnel	1	School-based	Basic Health Service Delivery	Administer medications and arrange medical support	Distributed	Hourly rate	140			1	Ongoing	1	0	1	48.6701	2018	Average of trained certified personnel, salaries obtained from Tyler Citizen Transparency database	Yes				48.6701	48.6701	0.1146	Average of trained certified personnel, calculated using FY2018 District Fringe Rate Calculator	Elementary School Teachers, Except Special Education. Divide by 1392 for hourly rate	41.8319	2018	Bureau of Labor Statistics, Occupational Employment and Wage Statistics 2018	Yes				41.8319	41.8319	0.5337	Bureau of Labor Statistics, 2018 Employer Costs for Employee Compensation for state and local government workers by occupational and industry group	7594.67	8982.06	7594.67	8982.06	Schools	General Funds	Variable	Yes
	ES12_C	School	C1	Certified Unlicensed Assistive Personnel	1	School-based	Basic Health Service Delivery	Administer medications and arrange medical support	Distributed	Hourly rate	140			1	Ongoing	1	0	1	48.6701	2018	Average of trained certified personnel, salaries obtained from Tyler Citizen Transparency database	Yes				48.6701	48.6701	0.1146	Average of trained certified personnel, calculated using FY2018 District Fringe Rate Calculator	Elementary School Teachers, Except Special Education. Divide by 1392 for hourly rate	41.8319	2018	Bureau of Labor Statistics, Occupational Employment and Wage Statistics 2018	Yes				41.8319	41.8319	0.5337	Bureau of Labor Statistics, 2018 Employer Costs for Employee Compensation for state and local government workers by occupational and industry group	7594.67	8982.06	7594.67	8982.06	Schools	General Funds	Variable	Yes
	ES13_C	School	C1	Certified Unlicensed Assistive Personnel	1	School-based	Basic Health Service Delivery	Administer medications and arrange medical support	Distributed	Hourly rate	140			1	Ongoing	1	0	1	48.6701	2018	Average of trained certified personnel, salaries obtained from Tyler Citizen Transparency database	Yes				48.6701	48.6701	0.1146	Average of trained certified personnel, calculated using FY2018 District Fringe Rate Calculator	Elementary School Teachers, Except Special Education. Divide by 1392 for hourly rate	41.8319	2018	Bureau of Labor Statistics, Occupational Employment and Wage Statistics 2018	Yes				41.8319	41.8319	0.5337	Bureau of Labor Statistics, 2018 Employer Costs for Employee Compensation for state and local government workers by occupational and industry group	7594.67	8982.06	7594.67	8982.06	Schools	General Funds	Variable	Yes
	ES14_C	School	C1	Certified Unlicensed Assistive Personnel	1	School-based	Basic Health Service Delivery	Administer medications and arrange medical support	Distributed	Hourly rate	140			1	Ongoing	1	0	1	48.6701	2018	Average of trained certified personnel, salaries obtained from Tyler Citizen Transparency database	Yes				48.6701	48.6701	0.1146	Average of trained certified personnel, calculated using FY2018 District Fringe Rate Calculator	Elementary School Teachers, Except Special Education. Divide by 1392 for hourly rate	41.8319	2018	Bureau of Labor Statistics, Occupational Employment and Wage Statistics 2018	Yes				41.8319	41.8319	0.5337	Bureau of Labor Statistics, 2018 Employer Costs for Employee Compensation for state and local government workers by occupational and industry group	7594.67	8982.06	7594.67	8982.06	Schools	General Funds	Variable	Yes
	ES15_C	School	C1	Certified Unlicensed Assistive Personnel	1	School-based	Basic Health Service Delivery	Administer medications and arrange medical support	Distributed	Hourly rate	140			1	Ongoing	1	0	1	48.6701	2018	Average of trained certified personnel, salaries obtained from Tyler Citizen Transparency database	Yes				48.6701	48.6701	0.1146	Average of trained certified personnel, calculated using FY2018 District Fringe Rate Calculator	Elementary School Teachers, Except Special Education. Divide by 1392 for hourly rate	41.8319	2018	Bureau of Labor Statistics, Occupational Employment and Wage Statistics 2018	Yes				41.8319	41.8319	0.5337	Bureau of Labor Statistics, 2018 Employer Costs for Employee Compensation for state and local government workers by occupational and industry group	7594.67	8982.06	7594.67	8982.06	Schools	General Funds	Variable	Yes
	ES16_C	School	C1	Certified Unlicensed Assistive Personnel	1	School-based	Basic Health Service Delivery	Administer medications and arrange medical support	Distributed	Hourly rate	140			1	Ongoing	1	0	1	48.6701	2018	Average of trained certified personnel, salaries obtained from Tyler Citizen Transparency database	Yes				48.6701	48.6701	0.1146	Average of trained certified personnel, calculated using FY2018 District Fringe Rate Calculator	Elementary School Teachers, Except Special Education. Divide by 1392 for hourly rate	41.8319	2018	Bureau of Labor Statistics, Occupational Employment and Wage Statistics 2018	Yes				41.8319	41.8319	0.5337	Bureau of Labor Statistics, 2018 Employer Costs for Employee Compensation for state and local government workers by occupational and industry group	7594.67	8982.06	7594.67	8982.06	Schools	General Funds	Variable	Yes
	ES17_C	School	C1	Certified Unlicensed Assistive Personnel	1	School-based	Basic Health Service Delivery	Administer medications and arrange medical support	Distributed	Hourly rate	140			1	Ongoing	1	0	1	48.6701	2018	Average of trained certified personnel, salaries obtained from Tyler Citizen Transparency database	Yes				48.6701	48.6701	0.1146	Average of trained certified personnel, calculated using FY2018 District Fringe Rate Calculator	Elementary School Teachers, Except Special Education. Divide by 1392 for hourly rate	41.8319	2018	Bureau of Labor Statistics, Occupational Employment and Wage Statistics 2018	Yes				41.8319	41.8319	0.5337	Bureau of Labor Statistics, 2018 Employer Costs for Employee Compensation for state and local government workers by occupational and industry group	7594.67	8982.06	7594.67	8982.06	Schools	General Funds	Variable	Yes
	ES18_C	School	C1	Certified Unlicensed Assistive Personnel	1	School-based	Basic Health Service Delivery	Administer medications and arrange medical support	Distributed	Hourly rate	140			1	Ongoing	1	0	1	48.6701	2018	Average of trained certified personnel, salaries obtained from Tyler Citizen Transparency database	Yes				48.6701	48.6701	0.1146	Average of trained certified personnel, calculated using FY2018 District Fringe Rate Calculator	Elementary School Teachers, Except Special Education. Divide by 1392 for hourly rate	41.8319	2018	Bureau of Labor Statistics, Occupational Employment and Wage Statistics 2018	Yes				41.8319	41.8319	0.5337	Bureau of Labor Statistics, 2018 Employer Costs for Employee Compensation for state and local government workers by occupational and industry group	7594.67	8982.06	7594.67	8982.06	Schools	General Funds	Variable	Yes
	ES19_C	School	C1	Certified Unlicensed Assistive Personnel	1	School-based	Basic Health Service Delivery	Administer medications and arrange medical support	Distributed	Hourly rate	140			1	Ongoing	1	0	1	48.6701	2018	Average of trained certified personnel, salaries obtained from Tyler Citizen Transparency database	Yes				48.6701	48.6701	0.1146	Average of trained certified personnel, calculated using FY2018 District Fringe Rate Calculator	Elementary School Teachers, Except Special Education. Divide by 1392 for hourly rate	41.8319	2018	Bureau of Labor Statistics, Occupational Employment and Wage Statistics 2018	Yes				41.8319	41.8319	0.5337	Bureau of Labor Statistics, 2018 Employer Costs for Employee Compensation for state and local government workers by occupational and industry group	7594.67	8982.06	7594.67	8982.06	Schools	General Funds	Variable	Yes
	ES20_C	School	C1	Certified Unlicensed Assistive Personnel	1	School-based	Basic Health Service Delivery	Administer medications and arrange medical support	Distributed	Hourly rate	140			1	Ongoing	1	0	1	48.6701	2018	Average of trained certified personnel, salaries obtained from Tyler Citizen Transparency database	Yes				48.6701	48.6701	0.1146	Average of trained certified personnel, calculated using FY2018 District Fringe Rate Calculator	Elementary School Teachers, Except Special Education. Divide by 1392 for hourly rate	41.8319	2018	Bureau of Labor Statistics, Occupational Employment and Wage Statistics 2018	Yes				41.8319	41.8319	0.5337	Bureau of Labor Statistics, 2018 Employer Costs for Employee Compensation for state and local government workers by occupational and industry group	7594.67	8982.06	7594.67	8982.06	Schools	General Funds	Variable	Yes
	ES21_C	School	C1	Certified Unlicensed Assistive Personnel	1	School-based	Basic Health Service Delivery	Administer medications and arrange medical support	Distributed	Hourly rate	140			1	Ongoing	1	0	1	48.6701	2018	Average of trained certified personnel, salaries obtained from Tyler Citizen Transparency database	Yes				48.6701	48.6701	0.1146	Average of trained certified personnel, calculated using FY2018 District Fringe Rate Calculator	Elementary School Teachers, Except Special Education. Divide by 1392 for hourly rate	41.8319	2018	Bureau of Labor Statistics, Occupational Employment and Wage Statistics 2018	Yes				41.8319	41.8319	0.5337	Bureau of Labor Statistics, 2018 Employer Costs for Employee Compensation for state and local government workers by occupational and industry group	7594.67	8982.06	7594.67	8982.06	Schools	General Funds	Variable	Yes
	ES22_C	School	C1	Certified Unlicensed Assistive Personnel	1	School-based	Basic Health Service Delivery	Administer medications and arrange medical support	Distributed	Hourly rate	140			1	Ongoing	1	0	1	48.6701	2018	Average of trained certified personnel, salaries obtained from Tyler Citizen Transparency database	Yes				48.6701	48.6701	0.1146	Average of trained certified personnel, calculated using FY2018 District Fringe Rate Calculator	Elementary School Teachers, Except Special Education. Divide by 1392 for hourly rate	41.8319	2018	Bureau of Labor Statistics, Occupational Employment and Wage Statistics 2018	Yes				41.8319	41.8319	0.5337	Bureau of Labor Statistics, 2018 Employer Costs for Employee Compensation for state and local government workers by occupational and industry group	7594.67	8982.06	7594.67	8982.06	Schools	General Funds	Variable	Yes
	ES23_C	School	C1	Certified Unlicensed Assistive Personnel	1	School-based	Basic Health Service Delivery	Administer medications and arrange medical support	Distributed	Hourly rate	140			1	Ongoing	1	0	1	48.6701	2018	Average of trained certified personnel, salaries obtained from Tyler Citizen Transparency database	Yes				48.6701	48.6701	0.1146	Average of trained certified personnel, calculated using FY2018 District Fringe Rate Calculator	Elementary School Teachers, Except Special Education. Divide by 1392 for hourly rate	41.8319	2018	Bureau of Labor Statistics, Occupational Employment and Wage Statistics 2018	Yes				41.8319	41.8319	0.5337	Bureau of Labor Statistics, 2018 Employer Costs for Employee Compensation for state and local government workers by occupational and industry group	7594.67	8982.06	7594.67	8982.06	Schools	General Funds	Variable	Yes
	ES1_T	School	T1	Classified Unlicensed Assistive Personnel	1	School-based	Basic Health Service Delivery	Administer medications and arrange medical support	Distributed	Hourly rate	140			1	Ongoing	1	0	1	16.6283	2018	Average of trained classified personnel, salaries obtained from Tyler Citizen Transparency database	Yes				16.6283	16.6283	0.2794	Average of trained classified personnel, calculated using FY2018 District Fringe Rate Calculator	Secretaries and Administrative Assistants, Except Legal, Medical, and Executive. Divide by 1392 for hourly rate	26.3147	2018	Bureau of Labor Statistics, Occupational Employment and Wage Statistics 2018	Yes				26.3147	26.3147	0.5337	Bureau of Labor Statistics, 2018 Employer Costs for Employee Compensation for state and local government workers by occupational and industry group	2978.39	5650.23	2978.39	5650.23	Schools	General Funds	Fixed	Yes
	ES2_T	School	T1	Classified Unlicensed Assistive Personnel	1	School-based	Basic Health Service Delivery	Administer medications and arrange medical support	Distributed	Hourly rate	140			1	Ongoing	1	0	1	16.6283	2018	Average of trained classified personnel, salaries obtained from Tyler Citizen Transparency database	Yes				16.6283	16.6283	0.2794	Average of trained classified personnel, calculated using FY2018 District Fringe Rate Calculator	Secretaries and Administrative Assistants, Except Legal, Medical, and Executive. Divide by 1392 for hourly rate	26.3147	2018	Bureau of Labor Statistics, Occupational Employment and Wage Statistics 2018	Yes				26.3147	26.3147	0.5337	Bureau of Labor Statistics, 2018 Employer Costs for Employee Compensation for state and local government workers by occupational and industry group	2978.39	5650.23	2978.39	5650.23	Schools	General Funds	Fixed	Yes
	ES3_T	School	T1	Classified Unlicensed Assistive Personnel	1	School-based	Basic Health Service Delivery	Administer medications and arrange medical support	Distributed	Hourly rate	140			1	Ongoing	1	0	1	16.6283	2018	Average of trained classified personnel, salaries obtained from Tyler Citizen Transparency database	Yes				16.6283	16.6283	0.2794	Average of trained classified personnel, calculated using FY2018 District Fringe Rate Calculator	Secretaries and Administrative Assistants, Except Legal, Medical, and Executive. Divide by 1392 for hourly rate	26.3147	2018	Bureau of Labor Statistics, Occupational Employment and Wage Statistics 2018	Yes				26.3147	26.3147	0.5337	Bureau of Labor Statistics, 2018 Employer Costs for Employee Compensation for state and local government workers by occupational and industry group	2978.39	5650.23	2978.39	5650.23	Schools	General Funds	Fixed	Yes
	ES4_T	School	T1	Classified Unlicensed Assistive Personnel	1	School-based	Basic Health Service Delivery	Administer medications and arrange medical support	Distributed	Hourly rate	140			1	Ongoing	1	0	1	16.6283	2018	Average of trained classified personnel, salaries obtained from Tyler Citizen Transparency database	Yes				16.6283	16.6283	0.2794	Average of trained classified personnel, calculated using FY2018 District Fringe Rate Calculator	Secretaries and Administrative Assistants, Except Legal, Medical, and Executive. Divide by 1392 for hourly rate	26.3147	2018	Bureau of Labor Statistics, Occupational Employment and Wage Statistics 2018	Yes				26.3147	26.3147	0.5337	Bureau of Labor Statistics, 2018 Employer Costs for Employee Compensation for state and local government workers by occupational and industry group	2978.39	5650.23	2978.39	5650.23	Schools	General Funds	Fixed	Yes
	ES5_T	School	T1	Classified Unlicensed Assistive Personnel	1	School-based	Basic Health Service Delivery	Administer medications and arrange medical support	Distributed	Hourly rate	140			1	Ongoing	1	0	1	16.6283	2018	Average of trained classified personnel, salaries obtained from Tyler Citizen Transparency database	Yes				16.6283	16.6283	0.2794	Average of trained classified personnel, calculated using FY2018 District Fringe Rate Calculator	Secretaries and Administrative Assistants, Except Legal, Medical, and Executive. Divide by 1392 for hourly rate	26.3147	2018	Bureau of Labor Statistics, Occupational Employment and Wage Statistics 2018	Yes				26.3147	26.3147	0.5337	Bureau of Labor Statistics, 2018 Employer Costs for Employee Compensation for state and local government workers by occupational and industry group	2978.39	5650.23	2978.39	5650.23	Schools	General Funds	Fixed	Yes
	ES6_T	School	T1	Classified Unlicensed Assistive Personnel	1	School-based	Basic Health Service Delivery	Administer medications and arrange medical support	Distributed	Hourly rate	140			1	Ongoing	1	0	1	16.6283	2018	Average of trained classified personnel, salaries obtained from Tyler Citizen Transparency database	Yes				16.6283	16.6283	0.2794	Average of trained classified personnel, calculated using FY2018 District Fringe Rate Calculator	Secretaries and Administrative Assistants, Except Legal, Medical, and Executive. Divide by 1392 for hourly rate	26.3147	2018	Bureau of Labor Statistics, Occupational Employment and Wage Statistics 2018	Yes				26.3147	26.3147	0.5337	Bureau of Labor Statistics, 2018 Employer Costs for Employee Compensation for state and local government workers by occupational and industry group	2978.39	5650.23	2978.39	5650.23	Schools	General Funds	Fixed	Yes
	ES7_T	School	T1	Classified Unlicensed Assistive Personnel	1	School-based	Basic Health Service Delivery	Administer medications and arrange medical support	Distributed	Hourly rate	140			1	Ongoing	1	0	1	16.6283	2018	Average of trained classified personnel, salaries obtained from Tyler Citizen Transparency database	Yes				16.6283	16.6283	0.2794	Average of trained classified personnel, calculated using FY2018 District Fringe Rate Calculator	Secretaries and Administrative Assistants, Except Legal, Medical, and Executive. Divide by 1392 for hourly rate	26.3147	2018	Bureau of Labor Statistics, Occupational Employment and Wage Statistics 2018	Yes				26.3147	26.3147	0.5337	Bureau of Labor Statistics, 2018 Employer Costs for Employee Compensation for state and local government workers by occupational and industry group	2978.39	5650.23	2978.39	5650.23	Schools	General Funds	Fixed	Yes
	ES8_T	School	T1	Classified Unlicensed Assistive Personnel	1	School-based	Basic Health Service Delivery	Administer medications and arrange medical support	Distributed	Hourly rate	140			1	Ongoing	1	0	1	16.6283	2018	Average of trained classified personnel, salaries obtained from Tyler Citizen Transparency database	Yes				16.6283	16.6283	0.2794	Average of trained classified personnel, calculated using FY2018 District Fringe Rate Calculator	Secretaries and Administrative Assistants, Except Legal, Medical, and Executive. Divide by 1392 for hourly rate	26.3147	2018	Bureau of Labor Statistics, Occupational Employment and Wage Statistics 2018	Yes				26.3147	26.3147	0.5337	Bureau of Labor Statistics, 2018 Employer Costs for Employee Compensation for state and local government workers by occupational and industry group	2978.39	5650.23	2978.39	5650.23	Schools	General Funds	Fixed	Yes
	ES9_T	School	T1	Classified Unlicensed Assistive Personnel	1	School-based	Basic Health Service Delivery	Administer medications and arrange medical support	Distributed	Hourly rate	140			1	Ongoing	1	0	1	16.6283	2018	Average of trained classified personnel, salaries obtained from Tyler Citizen Transparency database	Yes				16.6283	16.6283	0.2794	Average of trained classified personnel, calculated using FY2018 District Fringe Rate Calculator	Secretaries and Administrative Assistants, Except Legal, Medical, and Executive. Divide by 1392 for hourly rate	26.3147	2018	Bureau of Labor Statistics, Occupational Employment and Wage Statistics 2018	Yes				26.3147	26.3147	0.5337	Bureau of Labor Statistics, 2018 Employer Costs for Employee Compensation for state and local government workers by occupational and industry group	2978.39	5650.23	2978.39	5650.23	Schools	General Funds	Fixed	Yes
	ES10_T	School	T1	Classified Unlicensed Assistive Personnel	1	School-based	Basic Health Service Delivery	Administer medications and arrange medical support	Distributed	Hourly rate	140			1	Ongoing	1	0	1	16.6283	2018	Average of trained classified personnel, salaries obtained from Tyler Citizen Transparency database	Yes				16.6283	16.6283	0.2794	Average of trained classified personnel, calculated using FY2018 District Fringe Rate Calculator	Secretaries and Administrative Assistants, Except Legal, Medical, and Executive. Divide by 1392 for hourly rate	26.3147	2018	Bureau of Labor Statistics, Occupational Employment and Wage Statistics 2018	Yes				26.3147	26.3147	0.5337	Bureau of Labor Statistics, 2018 Employer Costs for Employee Compensation for state and local government workers by occupational and industry group	2978.39	5650.23	2978.39	5650.23	Schools	General Funds	Fixed	Yes
	ES11_T	School	T1	Classified Unlicensed Assistive Personnel	1	School-based	Basic Health Service Delivery	Administer medications and arrange medical support	Distributed	Hourly rate	140			1	Ongoing	1	0	1	16.6283	2018	Average of trained classified personnel, salaries obtained from Tyler Citizen Transparency database	Yes				16.6283	16.6283	0.2794	Average of trained classified personnel, calculated using FY2018 District Fringe Rate Calculator	Secretaries and Administrative Assistants, Except Legal, Medical, and Executive. Divide by 1392 for hourly rate	26.3147	2018	Bureau of Labor Statistics, Occupational Employment and Wage Statistics 2018	Yes				26.3147	26.3147	0.5337	Bureau of Labor Statistics, 2018 Employer Costs for Employee Compensation for state and local government workers by occupational and industry group	2978.39	5650.23	2978.39	5650.23	Schools	General Funds	Fixed	Yes
	ES12_T	School	T1	Classified Unlicensed Assistive Personnel	1	School-based	Basic Health Service Delivery	Administer medications and arrange medical support	Distributed	Hourly rate	140			1	Ongoing	1	0	1	16.6283	2018	Average of trained classified personnel, salaries obtained from Tyler Citizen Transparency database	Yes				16.6283	16.6283	0.2794	Average of trained classified personnel, calculated using FY2018 District Fringe Rate Calculator	Secretaries and Administrative Assistants, Except Legal, Medical, and Executive. Divide by 1392 for hourly rate	26.3147	2018	Bureau of Labor Statistics, Occupational Employment and Wage Statistics 2018	Yes				26.3147	26.3147	0.5337	Bureau of Labor Statistics, 2018 Employer Costs for Employee Compensation for state and local government workers by occupational and industry group	2978.39	5650.23	2978.39	5650.23	Schools	General Funds	Fixed	Yes
	ES13_T	School	T1	Classified Unlicensed Assistive Personnel	1	School-based	Basic Health Service Delivery	Administer medications and arrange medical support	Distributed	Hourly rate	140			1	Ongoing	1	0	1	16.6283	2018	Average of trained classified personnel, salaries obtained from Tyler Citizen Transparency database	Yes				16.6283	16.6283	0.2794	Average of trained classified personnel, calculated using FY2018 District Fringe Rate Calculator	Secretaries and Administrative Assistants, Except Legal, Medical, and Executive. Divide by 1392 for hourly rate	26.3147	2018	Bureau of Labor Statistics, Occupational Employment and Wage Statistics 2018	Yes				26.3147	26.3147	0.5337	Bureau of Labor Statistics, 2018 Employer Costs for Employee Compensation for state and local government workers by occupational and industry group	2978.39	5650.23	2978.39	5650.23	Schools	General Funds	Fixed	Yes
	ES14_T	School	T1	Classified Unlicensed Assistive Personnel	1	School-based	Basic Health Service Delivery	Administer medications and arrange medical support	Distributed	Hourly rate	140			1	Ongoing	1	0	1	16.6283	2018	Average of trained classified personnel, salaries obtained from Tyler Citizen Transparency database	Yes				16.6283	16.6283	0.2794	Average of trained classified personnel, calculated using FY2018 District Fringe Rate Calculator	Secretaries and Administrative Assistants, Except Legal, Medical, and Executive. Divide by 1392 for hourly rate	26.3147	2018	Bureau of Labor Statistics, Occupational Employment and Wage Statistics 2018	Yes				26.3147	26.3147	0.5337	Bureau of Labor Statistics, 2018 Employer Costs for Employee Compensation for state and local government workers by occupational and industry group	2978.39	5650.23	2978.39	5650.23	Schools	General Funds	Fixed	Yes
	ES15_T	School	T1	Classified Unlicensed Assistive Personnel	1	School-based	Basic Health Service Delivery	Administer medications and arrange medical support	Distributed	Hourly rate	140			1	Ongoing	1	0	1	16.6283	2018	Average of trained classified personnel, salaries obtained from Tyler Citizen Transparency database	Yes				16.6283	16.6283	0.2794	Average of trained classified personnel, calculated using FY2018 District Fringe Rate Calculator	Secretaries and Administrative Assistants, Except Legal, Medical, and Executive. Divide by 1392 for hourly rate	26.3147	2018	Bureau of Labor Statistics, Occupational Employment and Wage Statistics 2018	Yes				26.3147	26.3147	0.5337	Bureau of Labor Statistics, 2018 Employer Costs for Employee Compensation for state and local government workers by occupational and industry group	2978.39	5650.23	2978.39	5650.23	Schools	General Funds	Fixed	Yes
	ES16_T	School	T1	Classified Unlicensed Assistive Personnel	1	School-based	Basic Health Service Delivery	Administer medications and arrange medical support	Distributed	Hourly rate	140			1	Ongoing	1	0	1	16.6283	2018	Average of trained classified personnel, salaries obtained from Tyler Citizen Transparency database	Yes				16.6283	16.6283	0.2794	Average of trained classified personnel, calculated using FY2018 District Fringe Rate Calculator	Secretaries and Administrative Assistants, Except Legal, Medical, and Executive. Divide by 1392 for hourly rate	26.3147	2018	Bureau of Labor Statistics, Occupational Employment and Wage Statistics 2018	Yes				26.3147	26.3147	0.5337	Bureau of Labor Statistics, 2018 Employer Costs for Employee Compensation for state and local government workers by occupational and industry group	2978.39	5650.23	2978.39	5650.23	Schools	General Funds	Fixed	Yes
	ES17_T	School	T1	Classified Unlicensed Assistive Personnel	1	School-based	Basic Health Service Delivery	Administer medications and arrange medical support	Distributed	Hourly rate	140			1	Ongoing	1	0	1	16.6283	2018	Average of trained classified personnel, salaries obtained from Tyler Citizen Transparency database	Yes				16.6283	16.6283	0.2794	Average of trained classified personnel, calculated using FY2018 District Fringe Rate Calculator	Secretaries and Administrative Assistants, Except Legal, Medical, and Executive. Divide by 1392 for hourly rate	26.3147	2018	Bureau of Labor Statistics, Occupational Employment and Wage Statistics 2018	Yes				26.3147	26.3147	0.5337	Bureau of Labor Statistics, 2018 Employer Costs for Employee Compensation for state and local government workers by occupational and industry group	2978.39	5650.23	2978.39	5650.23	Schools	General Funds	Fixed	Yes
	ES18_T	School	T1	Classified Unlicensed Assistive Personnel	1	School-based	Basic Health Service Delivery	Administer medications and arrange medical support	Distributed	Hourly rate	140			1	Ongoing	1	0	1	16.6283	2018	Average of trained classified personnel, salaries obtained from Tyler Citizen Transparency database	Yes				16.6283	16.6283	0.2794	Average of trained classified personnel, calculated using FY2018 District Fringe Rate Calculator	Secretaries and Administrative Assistants, Except Legal, Medical, and Executive. Divide by 1392 for hourly rate	26.3147	2018	Bureau of Labor Statistics, Occupational Employment and Wage Statistics 2018	Yes				26.3147	26.3147	0.5337	Bureau of Labor Statistics, 2018 Employer Costs for Employee Compensation for state and local government workers by occupational and industry group	2978.39	5650.23	2978.39	5650.23	Schools	General Funds	Fixed	Yes
	ES19_T	School	T1	Classified Unlicensed Assistive Personnel	1	School-based	Basic Health Service Delivery	Administer medications and arrange medical support	Distributed	Hourly rate	140			1	Ongoing	1	0	1	16.6283	2018	Average of trained classified personnel, salaries obtained from Tyler Citizen Transparency database	Yes				16.6283	16.6283	0.2794	Average of trained classified personnel, calculated using FY2018 District Fringe Rate Calculator	Secretaries and Administrative Assistants, Except Legal, Medical, and Executive. Divide by 1392 for hourly rate	26.3147	2018	Bureau of Labor Statistics, Occupational Employment and Wage Statistics 2018	Yes				26.3147	26.3147	0.5337	Bureau of Labor Statistics, 2018 Employer Costs for Employee Compensation for state and local government workers by occupational and industry group	2978.39	5650.23	2978.39	5650.23	Schools	General Funds	Fixed	Yes
	ES20_T	School	T1	Classified Unlicensed Assistive Personnel	1	School-based	Basic Health Service Delivery	Administer medications and arrange medical support	Distributed	Hourly rate	140			1	Ongoing	1	0	1	16.6283	2018	Average of trained classified personnel, salaries obtained from Tyler Citizen Transparency database	Yes				16.6283	16.6283	0.2794	Average of trained classified personnel, calculated using FY2018 District Fringe Rate Calculator	Secretaries and Administrative Assistants, Except Legal, Medical, and Executive. Divide by 1392 for hourly rate	26.3147	2018	Bureau of Labor Statistics, Occupational Employment and Wage Statistics 2018	Yes				26.3147	26.3147	0.5337	Bureau of Labor Statistics, 2018 Employer Costs for Employee Compensation for state and local government workers by occupational and industry group	2978.39	5650.23	2978.39	5650.23	Schools	General Funds	Fixed	Yes
	ES21_T	School	T1	Classified Unlicensed Assistive Personnel	1	School-based	Basic Health Service Delivery	Administer medications and arrange medical support	Distributed	Hourly rate	140			1	Ongoing	1	0	1	16.6283	2018	Average of trained classified personnel, salaries obtained from Tyler Citizen Transparency database	Yes				16.6283	16.6283	0.2794	Average of trained classified personnel, calculated using FY2018 District Fringe Rate Calculator	Secretaries and Administrative Assistants, Except Legal, Medical, and Executive. Divide by 1392 for hourly rate	26.3147	2018	Bureau of Labor Statistics, Occupational Employment and Wage Statistics 2018	Yes				26.3147	26.3147	0.5337	Bureau of Labor Statistics, 2018 Employer Costs for Employee Compensation for state and local government workers by occupational and industry group	2978.39	5650.23	2978.39	5650.23	Schools	General Funds	Fixed	Yes
	ES22_T	School	T1	Classified Unlicensed Assistive Personnel	1	School-based	Basic Health Service Delivery	Administer medications and arrange medical support	Distributed	Hourly rate	140			1	Ongoing	1	0	1	16.6283	2018	Average of trained classified personnel, salaries obtained from Tyler Citizen Transparency database	Yes				16.6283	16.6283	0.2794	Average of trained classified personnel, calculated using FY2018 District Fringe Rate Calculator	Secretaries and Administrative Assistants, Except Legal, Medical, and Executive. Divide by 1392 for hourly rate	26.3147	2018	Bureau of Labor Statistics, Occupational Employment and Wage Statistics 2018	Yes				26.3147	26.3147	0.5337	Bureau of Labor Statistics, 2018 Employer Costs for Employee Compensation for state and local government workers by occupational and industry group	2978.39	5650.23	2978.39	5650.23	Schools	General Funds	Fixed	Yes
	ES23_T	School	T1	Classified Unlicensed Assistive Personnel	1	School-based	Basic Health Service Delivery	Administer medications and arrange medical support	Distributed	Hourly rate	140			1	Ongoing	1	0	1	16.6283	2018	Average of trained classified personnel, salaries obtained from Tyler Citizen Transparency database	Yes				16.6283	16.6283	0.2794	Average of trained classified personnel, calculated using FY2018 District Fringe Rate Calculator	Secretaries and Administrative Assistants, Except Legal, Medical, and Executive. Divide by 1392 for hourly rate	26.3147	2018	Bureau of Labor Statistics, Occupational Employment and Wage Statistics 2018	Yes				26.3147	26.3147	0.5337	Bureau of Labor Statistics, 2018 Employer Costs for Employee Compensation for state and local government workers by occupational and industry group	2978.39	5650.23	2978.39	5650.23	Schools	General Funds	Fixed	Yes
	ES1_C	School	C1	Classified Unlicensed Assistive Personnel	1	School-based	Basic Health Service Delivery	Administer medications and arrange medical support	Distributed	Hourly rate	140			1	Ongoing	1	0	1	16.6283	2018	Average of trained classified personnel, salaries obtained from Tyler Citizen Transparency database	Yes				16.6283	16.6283	0.2794	Average of trained classified personnel, calculated using FY2018 District Fringe Rate Calculator	Secretaries and Administrative Assistants, Except Legal, Medical, and Executive. Divide by 1392 for hourly rate	26.3147	2018	Bureau of Labor Statistics, Occupational Employment and Wage Statistics 2018	Yes				26.3147	26.3147	0.5337	Bureau of Labor Statistics, 2018 Employer Costs for Employee Compensation for state and local government workers by occupational and industry group	2978.39	5650.23	2978.39	5650.23	Schools	General Funds	Fixed	Yes
	ES2_C	School	C1	Classified Unlicensed Assistive Personnel	1	School-based	Basic Health Service Delivery	Administer medications and arrange medical support	Distributed	Hourly rate	140			1	Ongoing	1	0	1	16.6283	2018	Average of trained classified personnel, salaries obtained from Tyler Citizen Transparency database	Yes				16.6283	16.6283	0.2794	Average of trained classified personnel, calculated using FY2018 District Fringe Rate Calculator	Secretaries and Administrative Assistants, Except Legal, Medical, and Executive. Divide by 1392 for hourly rate	26.3147	2018	Bureau of Labor Statistics, Occupational Employment and Wage Statistics 2018	Yes				26.3147	26.3147	0.5337	Bureau of Labor Statistics, 2018 Employer Costs for Employee Compensation for state and local government workers by occupational and industry group	2978.39	5650.23	2978.39	5650.23	Schools	General Funds	Fixed	Yes
	ES3_C	School	C1	Classified Unlicensed Assistive Personnel	1	School-based	Basic Health Service Delivery	Administer medications and arrange medical support	Distributed	Hourly rate	140			1	Ongoing	1	0	1	16.6283	2018	Average of trained classified personnel, salaries obtained from Tyler Citizen Transparency database	Yes				16.6283	16.6283	0.2794	Average of trained classified personnel, calculated using FY2018 District Fringe Rate Calculator	Secretaries and Administrative Assistants, Except Legal, Medical, and Executive. Divide by 1392 for hourly rate	26.3147	2018	Bureau of Labor Statistics, Occupational Employment and Wage Statistics 2018	Yes				26.3147	26.3147	0.5337	Bureau of Labor Statistics, 2018 Employer Costs for Employee Compensation for state and local government workers by occupational and industry group	2978.39	5650.23	2978.39	5650.23	Schools	General Funds	Fixed	Yes
	ES4_C	School	C1	Classified Unlicensed Assistive Personnel	1	School-based	Basic Health Service Delivery	Administer medications and arrange medical support	Distributed	Hourly rate	140			1	Ongoing	1	0	1	16.6283	2018	Average of trained classified personnel, salaries obtained from Tyler Citizen Transparency database	Yes				16.6283	16.6283	0.2794	Average of trained classified personnel, calculated using FY2018 District Fringe Rate Calculator	Secretaries and Administrative Assistants, Except Legal, Medical, and Executive. Divide by 1392 for hourly rate	26.3147	2018	Bureau of Labor Statistics, Occupational Employment and Wage Statistics 2018	Yes				26.3147	26.3147	0.5337	Bureau of Labor Statistics, 2018 Employer Costs for Employee Compensation for state and local government workers by occupational and industry group	2978.39	5650.23	2978.39	5650.23	Schools	General Funds	Fixed	Yes
	ES5_C	School	C1	Classified Unlicensed Assistive Personnel	1	School-based	Basic Health Service Delivery	Administer medications and arrange medical support	Distributed	Hourly rate	140			1	Ongoing	1	0	1	16.6283	2018	Average of trained classified personnel, salaries obtained from Tyler Citizen Transparency database	Yes				16.6283	16.6283	0.2794	Average of trained classified personnel, calculated using FY2018 District Fringe Rate Calculator	Secretaries and Administrative Assistants, Except Legal, Medical, and Executive. Divide by 1392 for hourly rate	26.3147	2018	Bureau of Labor Statistics, Occupational Employment and Wage Statistics 2018	Yes				26.3147	26.3147	0.5337	Bureau of Labor Statistics, 2018 Employer Costs for Employee Compensation for state and local government workers by occupational and industry group	2978.39	5650.23	2978.39	5650.23	Schools	General Funds	Fixed	Yes
	ES6_C	School	C1	Classified Unlicensed Assistive Personnel	1	School-based	Basic Health Service Delivery	Administer medications and arrange medical support	Distributed	Hourly rate	140			1	Ongoing	1	0	1	16.6283	2018	Average of trained classified personnel, salaries obtained from Tyler Citizen Transparency database	Yes				16.6283	16.6283	0.2794	Average of trained classified personnel, calculated using FY2018 District Fringe Rate Calculator	Secretaries and Administrative Assistants, Except Legal, Medical, and Executive. Divide by 1392 for hourly rate	26.3147	2018	Bureau of Labor Statistics, Occupational Employment and Wage Statistics 2018	Yes				26.3147	26.3147	0.5337	Bureau of Labor Statistics, 2018 Employer Costs for Employee Compensation for state and local government workers by occupational and industry group	2978.39	5650.23	2978.39	5650.23	Schools	General Funds	Fixed	Yes
	ES7_C	School	C1	Classified Unlicensed Assistive Personnel	1	School-based	Basic Health Service Delivery	Administer medications and arrange medical support	Distributed	Hourly rate	140			1	Ongoing	1	0	1	16.6283	2018	Average of trained classified personnel, salaries obtained from Tyler Citizen Transparency database	Yes				16.6283	16.6283	0.2794	Average of trained classified personnel, calculated using FY2018 District Fringe Rate Calculator	Secretaries and Administrative Assistants, Except Legal, Medical, and Executive. Divide by 1392 for hourly rate	26.3147	2018	Bureau of Labor Statistics, Occupational Employment and Wage Statistics 2018	Yes				26.3147	26.3147	0.5337	Bureau of Labor Statistics, 2018 Employer Costs for Employee Compensation for state and local government workers by occupational and industry group	2978.39	5650.23	2978.39	5650.23	Schools	General Funds	Fixed	Yes
	ES8_C	School	C1	Classified Unlicensed Assistive Personnel	1	School-based	Basic Health Service Delivery	Administer medications and arrange medical support	Distributed	Hourly rate	140			1	Ongoing	1	0	1	16.6283	2018	Average of trained classified personnel, salaries obtained from Tyler Citizen Transparency database	Yes				16.6283	16.6283	0.2794	Average of trained classified personnel, calculated using FY2018 District Fringe Rate Calculator	Secretaries and Administrative Assistants, Except Legal, Medical, and Executive. Divide by 1392 for hourly rate	26.3147	2018	Bureau of Labor Statistics, Occupational Employment and Wage Statistics 2018	Yes				26.3147	26.3147	0.5337	Bureau of Labor Statistics, 2018 Employer Costs for Employee Compensation for state and local government workers by occupational and industry group	2978.39	5650.23	2978.39	5650.23	Schools	General Funds	Fixed	Yes
	ES9_C	School	C1	Classified Unlicensed Assistive Personnel	1	School-based	Basic Health Service Delivery	Administer medications and arrange medical support	Distributed	Hourly rate	140			1	Ongoing	1	0	1	16.6283	2018	Average of trained classified personnel, salaries obtained from Tyler Citizen Transparency database	Yes				16.6283	16.6283	0.2794	Average of trained classified personnel, calculated using FY2018 District Fringe Rate Calculator	Secretaries and Administrative Assistants, Except Legal, Medical, and Executive. Divide by 1392 for hourly rate	26.3147	2018	Bureau of Labor Statistics, Occupational Employment and Wage Statistics 2018	Yes				26.3147	26.3147	0.5337	Bureau of Labor Statistics, 2018 Employer Costs for Employee Compensation for state and local government workers by occupational and industry group	2978.39	5650.23	2978.39	5650.23	Schools	General Funds	Fixed	Yes
	ES10_C	School	C1	Classified Unlicensed Assistive Personnel	1	School-based	Basic Health Service Delivery	Administer medications and arrange medical support	Distributed	Hourly rate	140			1	Ongoing	1	0	1	16.6283	2018	Average of trained classified personnel, salaries obtained from Tyler Citizen Transparency database	Yes				16.6283	16.6283	0.2794	Average of trained classified personnel, calculated using FY2018 District Fringe Rate Calculator	Secretaries and Administrative Assistants, Except Legal, Medical, and Executive. Divide by 1392 for hourly rate	26.3147	2018	Bureau of Labor Statistics, Occupational Employment and Wage Statistics 2018	Yes				26.3147	26.3147	0.5337	Bureau of Labor Statistics, 2018 Employer Costs for Employee Compensation for state and local government workers by occupational and industry group	2978.39	5650.23	2978.39	5650.23	Schools	General Funds	Fixed	Yes
	ES11_C	School	C1	Classified Unlicensed Assistive Personnel	1	School-based	Basic Health Service Delivery	Administer medications and arrange medical support	Distributed	Hourly rate	140			1	Ongoing	1	0	1	16.6283	2018	Average of trained classified personnel, salaries obtained from Tyler Citizen Transparency database	Yes				16.6283	16.6283	0.2794	Average of trained classified personnel, calculated using FY2018 District Fringe Rate Calculator	Secretaries and Administrative Assistants, Except Legal, Medical, and Executive. Divide by 1392 for hourly rate	26.3147	2018	Bureau of Labor Statistics, Occupational Employment and Wage Statistics 2018	Yes				26.3147	26.3147	0.5337	Bureau of Labor Statistics, 2018 Employer Costs for Employee Compensation for state and local government workers by occupational and industry group	2978.39	5650.23	2978.39	5650.23	Schools	General Funds	Fixed	Yes
	ES12_C	School	C1	Classified Unlicensed Assistive Personnel	1	School-based	Basic Health Service Delivery	Administer medications and arrange medical support	Distributed	Hourly rate	140			1	Ongoing	1	0	1	16.6283	2018	Average of trained classified personnel, salaries obtained from Tyler Citizen Transparency database	Yes				16.6283	16.6283	0.2794	Average of trained classified personnel, calculated using FY2018 District Fringe Rate Calculator	Secretaries and Administrative Assistants, Except Legal, Medical, and Executive. Divide by 1392 for hourly rate	26.3147	2018	Bureau of Labor Statistics, Occupational Employment and Wage Statistics 2018	Yes				26.3147	26.3147	0.5337	Bureau of Labor Statistics, 2018 Employer Costs for Employee Compensation for state and local government workers by occupational and industry group	2978.39	5650.23	2978.39	5650.23	Schools	General Funds	Fixed	Yes
	ES13_C	School	C1	Classified Unlicensed Assistive Personnel	1	School-based	Basic Health Service Delivery	Administer medications and arrange medical support	Distributed	Hourly rate	140			1	Ongoing	1	0	1	16.6283	2018	Average of trained classified personnel, salaries obtained from Tyler Citizen Transparency database	Yes				16.6283	16.6283	0.2794	Average of trained classified personnel, calculated using FY2018 District Fringe Rate Calculator	Secretaries and Administrative Assistants, Except Legal, Medical, and Executive. Divide by 1392 for hourly rate	26.3147	2018	Bureau of Labor Statistics, Occupational Employment and Wage Statistics 2018	Yes				26.3147	26.3147	0.5337	Bureau of Labor Statistics, 2018 Employer Costs for Employee Compensation for state and local government workers by occupational and industry group	2978.39	5650.23	2978.39	5650.23	Schools	General Funds	Fixed	Yes
	ES14_C	School	C1	Classified Unlicensed Assistive Personnel	1	School-based	Basic Health Service Delivery	Administer medications and arrange medical support	Distributed	Hourly rate	140			1	Ongoing	1	0	1	16.6283	2018	Average of trained classified personnel, salaries obtained from Tyler Citizen Transparency database	Yes				16.6283	16.6283	0.2794	Average of trained classified personnel, calculated using FY2018 District Fringe Rate Calculator	Secretaries and Administrative Assistants, Except Legal, Medical, and Executive. Divide by 1392 for hourly rate	26.3147	2018	Bureau of Labor Statistics, Occupational Employment and Wage Statistics 2018	Yes				26.3147	26.3147	0.5337	Bureau of Labor Statistics, 2018 Employer Costs for Employee Compensation for state and local government workers by occupational and industry group	2978.39	5650.23	2978.39	5650.23	Schools	General Funds	Fixed	Yes
	ES15_C	School	C1	Classified Unlicensed Assistive Personnel	1	School-based	Basic Health Service Delivery	Administer medications and arrange medical support	Distributed	Hourly rate	140			1	Ongoing	1	0	1	16.6283	2018	Average of trained classified personnel, salaries obtained from Tyler Citizen Transparency database	Yes				16.6283	16.6283	0.2794	Average of trained classified personnel, calculated using FY2018 District Fringe Rate Calculator	Secretaries and Administrative Assistants, Except Legal, Medical, and Executive. Divide by 1392 for hourly rate	26.3147	2018	Bureau of Labor Statistics, Occupational Employment and Wage Statistics 2018	Yes				26.3147	26.3147	0.5337	Bureau of Labor Statistics, 2018 Employer Costs for Employee Compensation for state and local government workers by occupational and industry group	2978.39	5650.23	2978.39	5650.23	Schools	General Funds	Fixed	Yes
	ES16_C	School	C1	Classified Unlicensed Assistive Personnel	1	School-based	Basic Health Service Delivery	Administer medications and arrange medical support	Distributed	Hourly rate	140			1	Ongoing	1	0	1	16.6283	2018	Average of trained classified personnel, salaries obtained from Tyler Citizen Transparency database	Yes				16.6283	16.6283	0.2794	Average of trained classified personnel, calculated using FY2018 District Fringe Rate Calculator	Secretaries and Administrative Assistants, Except Legal, Medical, and Executive. Divide by 1392 for hourly rate	26.3147	2018	Bureau of Labor Statistics, Occupational Employment and Wage Statistics 2018	Yes				26.3147	26.3147	0.5337	Bureau of Labor Statistics, 2018 Employer Costs for Employee Compensation for state and local government workers by occupational and industry group	2978.39	5650.23	2978.39	5650.23	Schools	General Funds	Fixed	Yes
	ES17_C	School	C1	Classified Unlicensed Assistive Personnel	1	School-based	Basic Health Service Delivery	Administer medications and arrange medical support	Distributed	Hourly rate	140			1	Ongoing	1	0	1	16.6283	2018	Average of trained classified personnel, salaries obtained from Tyler Citizen Transparency database	Yes				16.6283	16.6283	0.2794	Average of trained classified personnel, calculated using FY2018 District Fringe Rate Calculator	Secretaries and Administrative Assistants, Except Legal, Medical, and Executive. Divide by 1392 for hourly rate	26.3147	2018	Bureau of Labor Statistics, Occupational Employment and Wage Statistics 2018	Yes				26.3147	26.3147	0.5337	Bureau of Labor Statistics, 2018 Employer Costs for Employee Compensation for state and local government workers by occupational and industry group	2978.39	5650.23	2978.39	5650.23	Schools	General Funds	Fixed	Yes
	ES18_C	School	C1	Classified Unlicensed Assistive Personnel	1	School-based	Basic Health Service Delivery	Administer medications and arrange medical support	Distributed	Hourly rate	140			1	Ongoing	1	0	1	16.6283	2018	Average of trained classified personnel, salaries obtained from Tyler Citizen Transparency database	Yes				16.6283	16.6283	0.2794	Average of trained classified personnel, calculated using FY2018 District Fringe Rate Calculator	Secretaries and Administrative Assistants, Except Legal, Medical, and Executive. Divide by 1392 for hourly rate	26.3147	2018	Bureau of Labor Statistics, Occupational Employment and Wage Statistics 2018	Yes				26.3147	26.3147	0.5337	Bureau of Labor Statistics, 2018 Employer Costs for Employee Compensation for state and local government workers by occupational and industry group	2978.39	5650.23	2978.39	5650.23	Schools	General Funds	Fixed	Yes
	ES19_C	School	C1	Classified Unlicensed Assistive Personnel	1	School-based	Basic Health Service Delivery	Administer medications and arrange medical support	Distributed	Hourly rate	140			1	Ongoing	1	0	1	16.6283	2018	Average of trained classified personnel, salaries obtained from Tyler Citizen Transparency database	Yes				16.6283	16.6283	0.2794	Average of trained classified personnel, calculated using FY2018 District Fringe Rate Calculator	Secretaries and Administrative Assistants, Except Legal, Medical, and Executive. Divide by 1392 for hourly rate	26.3147	2018	Bureau of Labor Statistics, Occupational Employment and Wage Statistics 2018	Yes				26.3147	26.3147	0.5337	Bureau of Labor Statistics, 2018 Employer Costs for Employee Compensation for state and local government workers by occupational and industry group	2978.39	5650.23	2978.39	5650.23	Schools	General Funds	Fixed	Yes
	ES20_C	School	C1	Classified Unlicensed Assistive Personnel	1	School-based	Basic Health Service Delivery	Administer medications and arrange medical support	Distributed	Hourly rate	140			1	Ongoing	1	0	1	16.6283	2018	Average of trained classified personnel, salaries obtained from Tyler Citizen Transparency database	Yes				16.6283	16.6283	0.2794	Average of trained classified personnel, calculated using FY2018 District Fringe Rate Calculator	Secretaries and Administrative Assistants, Except Legal, Medical, and Executive. Divide by 1392 for hourly rate	26.3147	2018	Bureau of Labor Statistics, Occupational Employment and Wage Statistics 2018	Yes				26.3147	26.3147	0.5337	Bureau of Labor Statistics, 2018 Employer Costs for Employee Compensation for state and local government workers by occupational and industry group	2978.39	5650.23	2978.39	5650.23	Schools	General Funds	Fixed	Yes
	ES21_C	School	C1	Classified Unlicensed Assistive Personnel	1	School-based	Basic Health Service Delivery	Administer medications and arrange medical support	Distributed	Hourly rate	140			1	Ongoing	1	0	1	16.6283	2018	Average of trained classified personnel, salaries obtained from Tyler Citizen Transparency database	Yes				16.6283	16.6283	0.2794	Average of trained classified personnel, calculated using FY2018 District Fringe Rate Calculator	Secretaries and Administrative Assistants, Except Legal, Medical, and Executive. Divide by 1392 for hourly rate	26.3147	2018	Bureau of Labor Statistics, Occupational Employment and Wage Statistics 2018	Yes				26.3147	26.3147	0.5337	Bureau of Labor Statistics, 2018 Employer Costs for Employee Compensation for state and local government workers by occupational and industry group	2978.39	5650.23	2978.39	5650.23	Schools	General Funds	Fixed	Yes
	ES22_C	School	C1	Classified Unlicensed Assistive Personnel	1	School-based	Basic Health Service Delivery	Administer medications and arrange medical support	Distributed	Hourly rate	140			1	Ongoing	1	0	1	16.6283	2018	Average of trained classified personnel, salaries obtained from Tyler Citizen Transparency database	Yes				16.6283	16.6283	0.2794	Average of trained classified personnel, calculated using FY2018 District Fringe Rate Calculator	Secretaries and Administrative Assistants, Except Legal, Medical, and Executive. Divide by 1392 for hourly rate	26.3147	2018	Bureau of Labor Statistics, Occupational Employment and Wage Statistics 2018	Yes				26.3147	26.3147	0.5337	Bureau of Labor Statistics, 2018 Employer Costs for Employee Compensation for state and local government workers by occupational and industry group	2978.39	5650.23	2978.39	5650.23	Schools	General Funds	Fixed	Yes
	ES23_C	School	C1	Classified Unlicensed Assistive Personnel	1	School-based	Basic Health Service Delivery	Administer medications and arrange medical support	Distributed	Hourly rate	140			1	Ongoing	1	0	1	16.6283	2018	Average of trained classified personnel, salaries obtained from Tyler Citizen Transparency database	Yes				16.6283	16.6283	0.2794	Average of trained classified personnel, calculated using FY2018 District Fringe Rate Calculator	Secretaries and Administrative Assistants, Except Legal, Medical, and Executive. Divide by 1392 for hourly rate	26.3147	2018	Bureau of Labor Statistics, Occupational Employment and Wage Statistics 2018	Yes				26.3147	26.3147	0.5337	Bureau of Labor Statistics, 2018 Employer Costs for Employee Compensation for state and local government workers by occupational and industry group	2978.39	5650.23	2978.39	5650.23	Schools	General Funds	Fixed	Yes
	ES1_T	School	T1	Unlicensed Assistive Personnel_Training	1	School-based	Training for UAPs	Annual required training for all UAPs delivered by APRNs	Distributed	Total from training roster	1			1	Ongoing	1	0	1	540.02	2018	Training rosters and Tyler Citizen Transparency database	Yes				540.02	540.02		Included in roster totals using FY2018 District Fringe Rate Calculator	Adjusting local training costs to national equivalent	540.02	2018	Adjusting local training costs to national equivalent using BEA index	No	KY	Kentucky (Metropolitan Portion)	0.895	603.374	603.374		Included in roster totals	540.02	603.374	540.02	603.374	Schools	General Funds	Variable	Yes
	ES2_T	School	T1	Unlicensed Assistive Personnel_Training	1	School-based	Training for UAPs	Annual required training for all UAPs delivered by APRNs	Distributed	Total from training roster	1			1	Ongoing	1	0	1	2102.27	2018	Training rosters and Tyler Citizen Transparency database	Yes				2102.27	2102.27		Included in roster totals using FY2018 District Fringe Rate Calculator	Adjusting local training costs to national equivalent	2102.27	2018	Adjusting local training costs to national equivalent using BEA index	No	KY	Kentucky (Metropolitan Portion)	0.895	2348.91	2348.91		Included in roster totals	2102.27	2348.91	2102.27	2348.91	Schools	General Funds	Variable	Yes
	ES3_T	School	T1	Unlicensed Assistive Personnel_Training	1	School-based	Training for UAPs	Annual required training for all UAPs delivered by APRNs	Distributed	Total from training roster	1			1	Ongoing	1	0	1	182.02	2018	Training rosters and Tyler Citizen Transparency database	Yes				182.02	182.02		Included in roster totals using FY2018 District Fringe Rate Calculator	Adjusting local training costs to national equivalent	182.02	2018	Adjusting local training costs to national equivalent using BEA index	No	KY	Kentucky (Metropolitan Portion)	0.895	203.374	203.374		Included in roster totals	182.02	203.374	182.02	203.374	Schools	General Funds	Variable	Yes
	ES4_T	School	T1	Unlicensed Assistive Personnel_Training	1	School-based	Training for UAPs	Annual required training for all UAPs delivered by APRNs	Distributed	Total from training roster	1			1	Ongoing	1	0	1	1118.94	2018	Training rosters and Tyler Citizen Transparency database	Yes				1118.94	1118.94		Included in roster totals using FY2018 District Fringe Rate Calculator	Adjusting local training costs to national equivalent	1118.94	2018	Adjusting local training costs to national equivalent using BEA index	No	KY	Kentucky (Metropolitan Portion)	0.895	1250.21	1250.21		Included in roster totals	1118.94	1250.21	1118.94	1250.21	Schools	General Funds	Variable	Yes
	ES5_T	School	T1	Unlicensed Assistive Personnel_Training	1	School-based	Training for UAPs	Annual required training for all UAPs delivered by APRNs	Distributed	Total from training roster	1			1	Ongoing	1	0	1	1894.97	2018	Training rosters and Tyler Citizen Transparency database	Yes				1894.97	1894.97		Included in roster totals using FY2018 District Fringe Rate Calculator	Adjusting local training costs to national equivalent	1894.97	2018	Adjusting local training costs to national equivalent using BEA index	No	KY	Kentucky (Metropolitan Portion)	0.895	2117.28	2117.28		Included in roster totals	1894.97	2117.28	1894.97	2117.28	Schools	General Funds	Variable	Yes
	ES6_T	School	T1	Unlicensed Assistive Personnel_Training	1	School-based	Training for UAPs	Annual required training for all UAPs delivered by APRNs	Distributed	Total from training roster	1			1	Ongoing	1	0	1	578.3	2018	Training rosters and Tyler Citizen Transparency database	Yes				578.3	578.3		Included in roster totals using FY2018 District Fringe Rate Calculator	Adjusting local training costs to national equivalent	578.3	2018	Adjusting local training costs to national equivalent using BEA index	No	KY	Kentucky (Metropolitan Portion)	0.895	646.145	646.145		Included in roster totals	578.3	646.145	578.3	646.145	Schools	General Funds	Variable	Yes
	ES7_T	School	T1	Unlicensed Assistive Personnel_Training	1	School-based	Training for UAPs	Annual required training for all UAPs delivered by APRNs	Distributed	Total from training roster	1			1	Ongoing	1	0	1	1893.93	2018	Training rosters and Tyler Citizen Transparency database	Yes				1893.93	1893.93		Included in roster totals using FY2018 District Fringe Rate Calculator	Adjusting local training costs to national equivalent	1893.93	2018	Adjusting local training costs to national equivalent using BEA index	No	KY	Kentucky (Metropolitan Portion)	0.895	2116.12	2116.12		Included in roster totals	1893.93	2116.12	1893.93	2116.12	Schools	General Funds	Variable	Yes
	ES8_T	School	T1	Unlicensed Assistive Personnel_Training	1	School-based	Training for UAPs	Annual required training for all UAPs delivered by APRNs	Distributed	Total from training roster	1			1	Ongoing	1	0	1	774.28	2018	Training rosters and Tyler Citizen Transparency database	Yes				774.28	774.28		Included in roster totals using FY2018 District Fringe Rate Calculator	Adjusting local training costs to national equivalent	774.28	2018	Adjusting local training costs to national equivalent using BEA index	No	KY	Kentucky (Metropolitan Portion)	0.895	865.117	865.117		Included in roster totals	774.28	865.117	774.28	865.117	Schools	General Funds	Variable	Yes
	ES9_T	School	T1	Unlicensed Assistive Personnel_Training	1	School-based	Training for UAPs	Annual required training for all UAPs delivered by APRNs	Distributed	Total from training roster	1			1	Ongoing	1	0	1	1208.24	2018	Training rosters and Tyler Citizen Transparency database	Yes				1208.24	1208.24		Included in roster totals using FY2018 District Fringe Rate Calculator	Adjusting local training costs to national equivalent	1208.24	2018	Adjusting local training costs to national equivalent using BEA index	No	KY	Kentucky (Metropolitan Portion)	0.895	1349.99	1349.99		Included in roster totals	1208.24	1349.99	1208.24	1349.99	Schools	General Funds	Variable	Yes
	ES10_T	School	T1	Unlicensed Assistive Personnel_Training	1	School-based	Training for UAPs	Annual required training for all UAPs delivered by APRNs	Distributed	Total from training roster	1			1	Ongoing	1	0	1	1373.05	2018	Training rosters and Tyler Citizen Transparency database	Yes				1373.05	1373.05		Included in roster totals using FY2018 District Fringe Rate Calculator	Adjusting local training costs to national equivalent	1373.05	2018	Adjusting local training costs to national equivalent using BEA index	No	KY	Kentucky (Metropolitan Portion)	0.895	1534.13	1534.13		Included in roster totals	1373.05	1534.13	1373.05	1534.13	Schools	General Funds	Variable	Yes
	ES11_T	School	T1	Unlicensed Assistive Personnel_Training	1	School-based	Training for UAPs	Annual required training for all UAPs delivered by APRNs	Distributed	Total from training roster	1			1	Ongoing	1	0	1	626.27	2018	Training rosters and Tyler Citizen Transparency database	Yes				626.27	626.27		Included in roster totals using FY2018 District Fringe Rate Calculator	Adjusting local training costs to national equivalent	626.27	2018	Adjusting local training costs to national equivalent using BEA index	No	KY	Kentucky (Metropolitan Portion)	0.895	699.743	699.743		Included in roster totals	626.27	699.743	626.27	699.743	Schools	General Funds	Variable	Yes
	ES12_T	School	T1	Unlicensed Assistive Personnel_Training	1	School-based	Training for UAPs	Annual required training for all UAPs delivered by APRNs	Distributed	Total from training roster	1			1	Ongoing	1	0	1	1031.89	2018	Training rosters and Tyler Citizen Transparency database	Yes				1031.89	1031.89		Included in roster totals using FY2018 District Fringe Rate Calculator	Adjusting local training costs to national equivalent	1031.89	2018	Adjusting local training costs to national equivalent using BEA index	No	KY	Kentucky (Metropolitan Portion)	0.895	1152.95	1152.95		Included in roster totals	1031.89	1152.95	1031.89	1152.95	Schools	General Funds	Variable	Yes
	ES13_T	School	T1	Unlicensed Assistive Personnel_Training	1	School-based	Training for UAPs	Annual required training for all UAPs delivered by APRNs	Distributed	Total from training roster	1			1	Ongoing	1	0	1	1140.37	2018	Training rosters and Tyler Citizen Transparency database	Yes				1140.37	1140.37		Included in roster totals using FY2018 District Fringe Rate Calculator	Adjusting local training costs to national equivalent	1140.37	2018	Adjusting local training costs to national equivalent using BEA index	No	KY	Kentucky (Metropolitan Portion)	0.895	1274.16	1274.16		Included in roster totals	1140.37	1274.16	1140.37	1274.16	Schools	General Funds	Variable	Yes
	ES14_T	School	T1	Unlicensed Assistive Personnel_Training	1	School-based	Training for UAPs	Annual required training for all UAPs delivered by APRNs	Distributed	Total from training roster	1			1	Ongoing	1	0	1	2264.2	2018	Training rosters and Tyler Citizen Transparency database	Yes				2264.2	2264.2		Included in roster totals using FY2018 District Fringe Rate Calculator	Adjusting local training costs to national equivalent	2264.2	2018	Adjusting local training costs to national equivalent using BEA index	No	KY	Kentucky (Metropolitan Portion)	0.895	2529.83	2529.83		Included in roster totals	2264.2	2529.83	2264.2	2529.83	Schools	General Funds	Variable	Yes
	ES15_T	School	T1	Unlicensed Assistive Personnel_Training	1	School-based	Training for UAPs	Annual required training for all UAPs delivered by APRNs	Distributed	Total from training roster	1			1	Ongoing	1	0	1	706.4	2018	Training rosters and Tyler Citizen Transparency database	Yes				706.4	706.4		Included in roster totals using FY2018 District Fringe Rate Calculator	Adjusting local training costs to national equivalent	706.4	2018	Adjusting local training costs to national equivalent using BEA index	No	KY	Kentucky (Metropolitan Portion)	0.895	789.274	789.274		Included in roster totals	706.4	789.274	706.4	789.274	Schools	General Funds	Variable	Yes
	ES16_T	School	T1	Unlicensed Assistive Personnel_Training	1	School-based	Training for UAPs	Annual required training for all UAPs delivered by APRNs	Distributed	Total from training roster	1			1	Ongoing	1	0	1	1031.59	2018	Training rosters and Tyler Citizen Transparency database	Yes				1031.59	1031.59		Included in roster totals using FY2018 District Fringe Rate Calculator	Adjusting local training costs to national equivalent	1031.59	2018	Adjusting local training costs to national equivalent using BEA index	No	KY	Kentucky (Metropolitan Portion)	0.895	1152.61	1152.61		Included in roster totals	1031.59	1152.61	1031.59	1152.61	Schools	General Funds	Variable	Yes
	ES17_T	School	T1	Unlicensed Assistive Personnel_Training	1	School-based	Training for UAPs	Annual required training for all UAPs delivered by APRNs	Distributed	Total from training roster	1			1	Ongoing	1	0	1	727.38	2018	Training rosters and Tyler Citizen Transparency database	Yes				727.38	727.38		Included in roster totals using FY2018 District Fringe Rate Calculator	Adjusting local training costs to national equivalent	727.38	2018	Adjusting local training costs to national equivalent using BEA index	No	KY	Kentucky (Metropolitan Portion)	0.895	812.715	812.715		Included in roster totals	727.38	812.715	727.38	812.715	Schools	General Funds	Variable	Yes
	ES18_T	School	T1	Unlicensed Assistive Personnel_Training	1	School-based	Training for UAPs	Annual required training for all UAPs delivered by APRNs	Distributed	Total from training roster	1			1	Ongoing	1	0	1	694.95	2018	Training rosters and Tyler Citizen Transparency database	Yes				694.95	694.95		Included in roster totals using FY2018 District Fringe Rate Calculator	Adjusting local training costs to national equivalent	694.95	2018	Adjusting local training costs to national equivalent using BEA index	No	KY	Kentucky (Metropolitan Portion)	0.895	776.48	776.48		Included in roster totals	694.95	776.48	694.95	776.48	Schools	General Funds	Variable	Yes
	ES19_T	School	T1	Unlicensed Assistive Personnel_Training	1	School-based	Training for UAPs	Annual required training for all UAPs delivered by APRNs	Distributed	Total from training roster	1			1	Ongoing	1	0	1	856.16	2018	Training rosters and Tyler Citizen Transparency database	Yes				856.16	856.16		Included in roster totals using FY2018 District Fringe Rate Calculator	Adjusting local training costs to national equivalent	856.16	2018	Adjusting local training costs to national equivalent using BEA index	No	KY	Kentucky (Metropolitan Portion)	0.895	956.603	956.603		Included in roster totals	856.16	956.603	856.16	956.603	Schools	General Funds	Variable	Yes
	ES20_T	School	T1	Unlicensed Assistive Personnel_Training	1	School-based	Training for UAPs	Annual required training for all UAPs delivered by APRNs	Distributed	Total from training roster	1			1	Ongoing	1	0	1	1158.63	2018	Training rosters and Tyler Citizen Transparency database	Yes				1158.63	1158.63		Included in roster totals using FY2018 District Fringe Rate Calculator	Adjusting local training costs to national equivalent	1158.63	2018	Adjusting local training costs to national equivalent using BEA index	No	KY	Kentucky (Metropolitan Portion)	0.895	1294.56	1294.56		Included in roster totals	1158.63	1294.56	1158.63	1294.56	Schools	General Funds	Variable	Yes
	ES21_T	School	T1	Unlicensed Assistive Personnel_Training	1	School-based	Training for UAPs	Annual required training for all UAPs delivered by APRNs	Distributed	Total from training roster	1			1	Ongoing	1	0	1	911.96	2018	Training rosters and Tyler Citizen Transparency database	Yes				911.96	911.96		Included in roster totals using FY2018 District Fringe Rate Calculator	Adjusting local training costs to national equivalent	911.96	2018	Adjusting local training costs to national equivalent using BEA index	No	KY	Kentucky (Metropolitan Portion)	0.895	1018.95	1018.95		Included in roster totals	911.96	1018.95	911.96	1018.95	Schools	General Funds	Variable	Yes
	ES22_T	School	T1	Unlicensed Assistive Personnel_Training	1	School-based	Training for UAPs	Annual required training for all UAPs delivered by APRNs	Distributed	Total from training roster	1			1	Ongoing	1	0	1	817.96	2018	Training rosters and Tyler Citizen Transparency database	Yes				817.96	817.96		Included in roster totals using FY2018 District Fringe Rate Calculator	Adjusting local training costs to national equivalent	817.96	2018	Adjusting local training costs to national equivalent using BEA index	No	KY	Kentucky (Metropolitan Portion)	0.895	913.922	913.922		Included in roster totals	817.96	913.922	817.96	913.922	Schools	General Funds	Variable	Yes
	ES23_T	School	T1	Unlicensed Assistive Personnel_Training	1	School-based	Training for UAPs	Annual required training for all UAPs delivered by APRNs	Distributed	Total from training roster	1			1	Ongoing	1	0	1	1762.11	2018	Training rosters and Tyler Citizen Transparency database	Yes				1762.11	1762.11		Included in roster totals using FY2018 District Fringe Rate Calculator	Adjusting local training costs to national equivalent	1762.11	2018	Adjusting local training costs to national equivalent using BEA index	No	KY	Kentucky (Metropolitan Portion)	0.895	1968.84	1968.84		Included in roster totals	1762.11	1968.84	1762.11	1968.84	Schools	General Funds	Variable	Yes
	ES1_C	School	C1	Unlicensed Assistive Personnel_Training	1	School-based	Training for UAPs	Annual required training for all UAPs delivered by APRNs	Distributed	Total from training roster	1			1	Ongoing	1	0	1	1382.11	2018	Training rosters and Tyler Citizen Transparency database	Yes				1382.11	1382.11		Included in roster totals using FY2018 District Fringe Rate Calculator	Adjusting local training costs to national equivalent	1382.11	2018	Adjusting local training costs to national equivalent using BEA index	No	KY	Kentucky (Metropolitan Portion)	0.895	1544.26	1544.26		Included in roster totals	1382.11	1544.26	1382.11	1544.26	Schools	General Funds	Variable	Yes
	ES2_C	School	C1	Unlicensed Assistive Personnel_Training	1	School-based	Training for UAPs	Annual required training for all UAPs delivered by APRNs	Distributed	Total from training roster	1			1	Ongoing	1	0	1	1196.77	2018	Training rosters and Tyler Citizen Transparency database	Yes				1196.77	1196.77		Included in roster totals using FY2018 District Fringe Rate Calculator	Adjusting local training costs to national equivalent	1196.77	2018	Adjusting local training costs to national equivalent using BEA index	No	KY	Kentucky (Metropolitan Portion)	0.895	1337.17	1337.17		Included in roster totals	1196.77	1337.17	1196.77	1337.17	Schools	General Funds	Variable	Yes
	ES3_C	School	C1	Unlicensed Assistive Personnel_Training	1	School-based	Training for UAPs	Annual required training for all UAPs delivered by APRNs	Distributed	Total from training roster	1			1	Ongoing	1	0	1	1408.1	2018	Training rosters and Tyler Citizen Transparency database	Yes				1408.1	1408.1		Included in roster totals using FY2018 District Fringe Rate Calculator	Adjusting local training costs to national equivalent	1408.1	2018	Adjusting local training costs to national equivalent using BEA index	No	KY	Kentucky (Metropolitan Portion)	0.895	1573.3	1573.3		Included in roster totals	1408.1	1573.3	1408.1	1573.3	Schools	General Funds	Variable	Yes
	ES4_C	School	C1	Unlicensed Assistive Personnel_Training	1	School-based	Training for UAPs	Annual required training for all UAPs delivered by APRNs	Distributed	Total from training roster	1			1	Ongoing	1	0	1	1516.22	2018	Training rosters and Tyler Citizen Transparency database	Yes				1516.22	1516.22		Included in roster totals using FY2018 District Fringe Rate Calculator	Adjusting local training costs to national equivalent	1516.22	2018	Adjusting local training costs to national equivalent using BEA index	No	KY	Kentucky (Metropolitan Portion)	0.895	1694.1	1694.1		Included in roster totals	1516.22	1694.1	1516.22	1694.1	Schools	General Funds	Variable	Yes
	ES5_C	School	C1	Unlicensed Assistive Personnel_Training	1	School-based	Training for UAPs	Annual required training for all UAPs delivered by APRNs	Distributed	Total from training roster	1			1	Ongoing	1	0	1	1550.27	2018	Training rosters and Tyler Citizen Transparency database	Yes				1550.27	1550.27		Included in roster totals using FY2018 District Fringe Rate Calculator	Adjusting local training costs to national equivalent	1550.27	2018	Adjusting local training costs to national equivalent using BEA index	No	KY	Kentucky (Metropolitan Portion)	0.895	1732.15	1732.15		Included in roster totals	1550.27	1732.15	1550.27	1732.15	Schools	General Funds	Variable	Yes
	ES6_C	School	C1	Unlicensed Assistive Personnel_Training	1	School-based	Training for UAPs	Annual required training for all UAPs delivered by APRNs	Distributed	Total from training roster	1			1	Ongoing	1	0	1	766.05	2018	Training rosters and Tyler Citizen Transparency database	Yes				766.05	766.05		Included in roster totals using FY2018 District Fringe Rate Calculator	Adjusting local training costs to national equivalent	766.05	2018	Adjusting local training costs to national equivalent using BEA index	No	KY	Kentucky (Metropolitan Portion)	0.895	855.922	855.922		Included in roster totals	766.05	855.922	766.05	855.922	Schools	General Funds	Variable	Yes
	ES7_C	School	C1	Unlicensed Assistive Personnel_Training	1	School-based	Training for UAPs	Annual required training for all UAPs delivered by APRNs	Distributed	Total from training roster	1			1	Ongoing	1	0	1	945.73	2018	Training rosters and Tyler Citizen Transparency database	Yes				945.73	945.73		Included in roster totals using FY2018 District Fringe Rate Calculator	Adjusting local training costs to national equivalent	945.73	2018	Adjusting local training costs to national equivalent using BEA index	No	KY	Kentucky (Metropolitan Portion)	0.895	1056.68	1056.68		Included in roster totals	945.73	1056.68	945.73	1056.68	Schools	General Funds	Variable	Yes
	ES8_C	School	C1	Unlicensed Assistive Personnel_Training	1	School-based	Training for UAPs	Annual required training for all UAPs delivered by APRNs	Distributed	Total from training roster	1			1	Ongoing	1	0	1	1384.87	2018	Training rosters and Tyler Citizen Transparency database	Yes				1384.87	1384.87		Included in roster totals using FY2018 District Fringe Rate Calculator	Adjusting local training costs to national equivalent	1384.87	2018	Adjusting local training costs to national equivalent using BEA index	No	KY	Kentucky (Metropolitan Portion)	0.895	1547.34	1547.34		Included in roster totals	1384.87	1547.34	1384.87	1547.34	Schools	General Funds	Variable	Yes
	ES9_C	School	C1	Unlicensed Assistive Personnel_Training	1	School-based	Training for UAPs	Annual required training for all UAPs delivered by APRNs	Distributed	Total from training roster	1			1	Ongoing	1	0	1	1015.01	2018	Training rosters and Tyler Citizen Transparency database	Yes				1015.01	1015.01		Included in roster totals using FY2018 District Fringe Rate Calculator	Adjusting local training costs to national equivalent	1015.01	2018	Adjusting local training costs to national equivalent using BEA index	No	KY	Kentucky (Metropolitan Portion)	0.895	1134.09	1134.09		Included in roster totals	1015.01	1134.09	1015.01	1134.09	Schools	General Funds	Variable	Yes
	ES10_C	School	C1	Unlicensed Assistive Personnel_Training	1	School-based	Training for UAPs	Annual required training for all UAPs delivered by APRNs	Distributed	Total from training roster	1			1	Ongoing	1	0	1	935.25	2018	Training rosters and Tyler Citizen Transparency database	Yes				935.25	935.25		Included in roster totals using FY2018 District Fringe Rate Calculator	Adjusting local training costs to national equivalent	935.25	2018	Adjusting local training costs to national equivalent using BEA index	No	KY	Kentucky (Metropolitan Portion)	0.895	1044.97	1044.97		Included in roster totals	935.25	1044.97	935.25	1044.97	Schools	General Funds	Variable	Yes
	ES11_C	School	C1	Unlicensed Assistive Personnel_Training	1	School-based	Training for UAPs	Annual required training for all UAPs delivered by APRNs	Distributed	Total from training roster	1			1	Ongoing	1	0	1	927.97	2018	Training rosters and Tyler Citizen Transparency database	Yes				927.97	927.97		Included in roster totals using FY2018 District Fringe Rate Calculator	Adjusting local training costs to national equivalent	927.97	2018	Adjusting local training costs to national equivalent using BEA index	No	KY	Kentucky (Metropolitan Portion)	0.895	1036.84	1036.84		Included in roster totals	927.97	1036.84	927.97	1036.84	Schools	General Funds	Variable	Yes
	ES12_C	School	C1	Unlicensed Assistive Personnel_Training	1	School-based	Training for UAPs	Annual required training for all UAPs delivered by APRNs	Distributed	Total from training roster	1			1	Ongoing	1	0	1	1066.71	2018	Training rosters and Tyler Citizen Transparency database	Yes				1066.71	1066.71		Included in roster totals using FY2018 District Fringe Rate Calculator	Adjusting local training costs to national equivalent	1066.71	2018	Adjusting local training costs to national equivalent using BEA index	No	KY	Kentucky (Metropolitan Portion)	0.895	1191.85	1191.85		Included in roster totals	1066.71	1191.85	1066.71	1191.85	Schools	General Funds	Variable	Yes
	ES13_C	School	C1	Unlicensed Assistive Personnel_Training	1	School-based	Training for UAPs	Annual required training for all UAPs delivered by APRNs	Distributed	Total from training roster	1			1	Ongoing	1	0	1	258.5	2018	Training rosters and Tyler Citizen Transparency database	Yes				258.5	258.5		Included in roster totals using FY2018 District Fringe Rate Calculator	Adjusting local training costs to national equivalent	258.5	2018	Adjusting local training costs to national equivalent using BEA index	No	KY	Kentucky (Metropolitan Portion)	0.895	288.827	288.827		Included in roster totals	258.5	288.827	258.5	288.827	Schools	General Funds	Variable	Yes
	ES14_C	School	C1	Unlicensed Assistive Personnel_Training	1	School-based	Training for UAPs	Annual required training for all UAPs delivered by APRNs	Distributed	Total from training roster	1			1	Ongoing	1	0	1	688.09	2018	Training rosters and Tyler Citizen Transparency database	Yes				688.09	688.09		Included in roster totals using FY2018 District Fringe Rate Calculator	Adjusting local training costs to national equivalent	688.09	2018	Adjusting local training costs to national equivalent using BEA index	No	KY	Kentucky (Metropolitan Portion)	0.895	768.816	768.816		Included in roster totals	688.09	768.816	688.09	768.816	Schools	General Funds	Variable	Yes
	ES15_C	School	C1	Unlicensed Assistive Personnel_Training	1	School-based	Training for UAPs	Annual required training for all UAPs delivered by APRNs	Distributed	Total from training roster	1			1	Ongoing	1	0	1	1550.27	2018	Training rosters and Tyler Citizen Transparency database	Yes				1550.27	1550.27		Included in roster totals using FY2018 District Fringe Rate Calculator	Adjusting local training costs to national equivalent	1550.27	2018	Adjusting local training costs to national equivalent using BEA index	No	KY	Kentucky (Metropolitan Portion)	0.895	1732.15	1732.15		Included in roster totals	1550.27	1732.15	1550.27	1732.15	Schools	General Funds	Variable	Yes
	ES16_C	School	C1	Unlicensed Assistive Personnel_Training	1	School-based	Training for UAPs	Annual required training for all UAPs delivered by APRNs	Distributed	Total from training roster	1			1	Ongoing	1	0	1	945.73	2018	Training rosters and Tyler Citizen Transparency database	Yes				945.73	945.73		Included in roster totals using FY2018 District Fringe Rate Calculator	Adjusting local training costs to national equivalent	945.73	2018	Adjusting local training costs to national equivalent using BEA index	No	KY	Kentucky (Metropolitan Portion)	0.895	1056.68	1056.68		Included in roster totals	945.73	1056.68	945.73	1056.68	Schools	General Funds	Variable	Yes
	ES17_C	School	C1	Unlicensed Assistive Personnel_Training	1	School-based	Training for UAPs	Annual required training for all UAPs delivered by APRNs	Distributed	Total from training roster	1			1	Ongoing	1	0	1	435.86	2018	Training rosters and Tyler Citizen Transparency database	Yes				435.86	435.86		Included in roster totals using FY2018 District Fringe Rate Calculator	Adjusting local training costs to national equivalent	435.86	2018	Adjusting local training costs to national equivalent using BEA index	No	KY	Kentucky (Metropolitan Portion)	0.895	486.994	486.994		Included in roster totals	435.86	486.994	435.86	486.994	Schools	General Funds	Variable	Yes
	ES18_C	School	C1	Unlicensed Assistive Personnel_Training	1	School-based	Training for UAPs	Annual required training for all UAPs delivered by APRNs	Distributed	Total from training roster	1			1	Ongoing	1	0	1	2349.24	2018	Training rosters and Tyler Citizen Transparency database	Yes				2349.24	2349.24		Included in roster totals using FY2018 District Fringe Rate Calculator	Adjusting local training costs to national equivalent	2349.24	2018	Adjusting local training costs to national equivalent using BEA index	No	KY	Kentucky (Metropolitan Portion)	0.895	2624.85	2624.85		Included in roster totals	2349.24	2624.85	2349.24	2624.85	Schools	General Funds	Variable	Yes
	ES19_C	School	C1	Unlicensed Assistive Personnel_Training	1	School-based	Training for UAPs	Annual required training for all UAPs delivered by APRNs	Distributed	Total from training roster	1			1	Ongoing	1	0	1	708.89	2018	Training rosters and Tyler Citizen Transparency database	Yes				708.89	708.89		Included in roster totals using FY2018 District Fringe Rate Calculator	Adjusting local training costs to national equivalent	708.89	2018	Adjusting local training costs to national equivalent using BEA index	No	KY	Kentucky (Metropolitan Portion)	0.895	792.056	792.056		Included in roster totals	708.89	792.056	708.89	792.056	Schools	General Funds	Variable	Yes
	ES20_C	School	C1	Unlicensed Assistive Personnel_Training	1	School-based	Training for UAPs	Annual required training for all UAPs delivered by APRNs	Distributed	Total from training roster	1			1	Ongoing	1	0	1	935.25	2018	Training rosters and Tyler Citizen Transparency database	Yes				935.25	935.25		Included in roster totals using FY2018 District Fringe Rate Calculator	Adjusting local training costs to national equivalent	935.25	2018	Adjusting local training costs to national equivalent using BEA index	No	KY	Kentucky (Metropolitan Portion)	0.895	1044.97	1044.97		Included in roster totals	935.25	1044.97	935.25	1044.97	Schools	General Funds	Variable	Yes
	ES21_C	School	C1	Unlicensed Assistive Personnel_Training	1	School-based	Training for UAPs	Annual required training for all UAPs delivered by APRNs	Distributed	Total from training roster	1			1	Ongoing	1	0	1	439.03	2018	Training rosters and Tyler Citizen Transparency database	Yes				439.03	439.03		Included in roster totals using FY2018 District Fringe Rate Calculator	Adjusting local training costs to national equivalent	439.03	2018	Adjusting local training costs to national equivalent using BEA index	No	KY	Kentucky (Metropolitan Portion)	0.895	490.536	490.536		Included in roster totals	439.03	490.536	439.03	490.536	Schools	General Funds	Variable	Yes
	ES22_C	School	C1	Unlicensed Assistive Personnel_Training	1	School-based	Training for UAPs	Annual required training for all UAPs delivered by APRNs	Distributed	Total from training roster	1			1	Ongoing	1	0	1	1516.22	2018	Training rosters and Tyler Citizen Transparency database	Yes				1516.22	1516.22		Included in roster totals using FY2018 District Fringe Rate Calculator	Adjusting local training costs to national equivalent	1516.22	2018	Adjusting local training costs to national equivalent using BEA index	No	KY	Kentucky (Metropolitan Portion)	0.895	1694.1	1694.1		Included in roster totals	1516.22	1694.1	1516.22	1694.1	Schools	General Funds	Variable	Yes
	ES23_C	School	C1	Unlicensed Assistive Personnel_Training	1	School-based	Training for UAPs	Annual required training for all UAPs delivered by APRNs	Distributed	Total from training roster	1			1	Ongoing	1	0	1	1015.01	2018	Training rosters and Tyler Citizen Transparency database	Yes				1015.01	1015.01		Included in roster totals using FY2018 District Fringe Rate Calculator	Adjusting local training costs to national equivalent	1015.01	2018	Adjusting local training costs to national equivalent using BEA index	No	KY	Kentucky (Metropolitan Portion)	0.895	1134.09	1134.09		Included in roster totals	1015.01	1134.09	1015.01	1134.09	Schools	General Funds	Variable	Yes
	ES1_T	School	T1	Adult family member	1	Family member	Administration	Complete annual health form for student and report health conditions	Distributed	Hourly rate	360			1	Ongoing	1	0	1	21.99	2018	Hourly wages by geographic area and occupation for Louisville/Jefferson County, KY, May 2018, BLS. Mean hourly wage all occupations	Yes				21.99	21.99		None assumed	Mean hourly wage US, all occupations	24.98	2018	May 2018, BLS. Mean hourly wage US, all occupations	Yes				24.98	24.98		None assumed	7916.4	8992.8	7916.4	8992.8	Families	Donation	Fixed	Yes
	ES2_T	School	T1	Adult family member	1	Family member	Administration	Complete annual health form for student and report health conditions	Distributed	Hourly rate	609			1	Ongoing	1	0	1	21.99	2018	Hourly wages by geographic area and occupation for Louisville/Jefferson County, KY, May 2018, BLS. Mean hourly wage all occupations	Yes				21.99	21.99		None assumed	Mean hourly wage US, all occupations	24.98	2018	May 2018, BLS. Mean hourly wage US, all occupations	Yes				24.98	24.98		None assumed	13391.9	15212.8	13391.9	15212.8	Families	Donation	Fixed	Yes
	ES3_T	School	T1	Adult family member	1	Family member	Administration	Complete annual health form for student and report health conditions	Distributed	Hourly rate	328			1	Ongoing	1	0	1	21.99	2018	Hourly wages by geographic area and occupation for Louisville/Jefferson County, KY, May 2018, BLS. Mean hourly wage all occupations	Yes				21.99	21.99		None assumed	Mean hourly wage US, all occupations	24.98	2018	May 2018, BLS. Mean hourly wage US, all occupations	Yes				24.98	24.98		None assumed	7212.72	8193.44	7212.72	8193.44	Families	Donation	Fixed	Yes
	ES4_T	School	T1	Adult family member	1	Family member	Administration	Complete annual health form for student and report health conditions	Distributed	Hourly rate	522			1	Ongoing	1	0	1	21.99	2018	Hourly wages by geographic area and occupation for Louisville/Jefferson County, KY, May 2018, BLS. Mean hourly wage all occupations	Yes				21.99	21.99		None assumed	Mean hourly wage US, all occupations	24.98	2018	May 2018, BLS. Mean hourly wage US, all occupations	Yes				24.98	24.98		None assumed	11478.8	13039.6	11478.8	13039.6	Families	Donation	Fixed	Yes
	ES5_T	School	T1	Adult family member	1	Family member	Administration	Complete annual health form for student and report health conditions	Distributed	Hourly rate	549			1	Ongoing	1	0	1	21.99	2018	Hourly wages by geographic area and occupation for Louisville/Jefferson County, KY, May 2018, BLS. Mean hourly wage all occupations	Yes				21.99	21.99		None assumed	Mean hourly wage US, all occupations	24.98	2018	May 2018, BLS. Mean hourly wage US, all occupations	Yes				24.98	24.98		None assumed	12072.5	13714	12072.5	13714	Families	Donation	Fixed	Yes
	ES6_T	School	T1	Adult family member	1	Family member	Administration	Complete annual health form for student and report health conditions	Distributed	Hourly rate	370			1	Ongoing	1	0	1	21.99	2018	Hourly wages by geographic area and occupation for Louisville/Jefferson County, KY, May 2018, BLS. Mean hourly wage all occupations	Yes				21.99	21.99		None assumed	Mean hourly wage US, all occupations	24.98	2018	May 2018, BLS. Mean hourly wage US, all occupations	Yes				24.98	24.98		None assumed	8136.3	9242.6	8136.3	9242.6	Families	Donation	Fixed	Yes
	ES7_T	School	T1	Adult family member	1	Family member	Administration	Complete annual health form for student and report health conditions	Distributed	Hourly rate	574			1	Ongoing	1	0	1	21.99	2018	Hourly wages by geographic area and occupation for Louisville/Jefferson County, KY, May 2018, BLS. Mean hourly wage all occupations	Yes				21.99	21.99		None assumed	Mean hourly wage US, all occupations	24.98	2018	May 2018, BLS. Mean hourly wage US, all occupations	Yes				24.98	24.98		None assumed	12622.3	14338.5	12622.3	14338.5	Families	Donation	Fixed	Yes
	ES8_T	School	T1	Adult family member	1	Family member	Administration	Complete annual health form for student and report health conditions	Distributed	Hourly rate	606			1	Ongoing	1	0	1	21.99	2018	Hourly wages by geographic area and occupation for Louisville/Jefferson County, KY, May 2018, BLS. Mean hourly wage all occupations	Yes				21.99	21.99		None assumed	Mean hourly wage US, all occupations	24.98	2018	May 2018, BLS. Mean hourly wage US, all occupations	Yes				24.98	24.98		None assumed	13325.9	15137.9	13325.9	15137.9	Families	Donation	Fixed	Yes
	ES9_T	School	T1	Adult family member	1	Family member	Administration	Complete annual health form for student and report health conditions	Distributed	Hourly rate	532			1	Ongoing	1	0	1	21.99	2018	Hourly wages by geographic area and occupation for Louisville/Jefferson County, KY, May 2018, BLS. Mean hourly wage all occupations	Yes				21.99	21.99		None assumed	Mean hourly wage US, all occupations	24.98	2018	May 2018, BLS. Mean hourly wage US, all occupations	Yes				24.98	24.98		None assumed	11698.7	13289.4	11698.7	13289.4	Families	Donation	Fixed	Yes
	ES10_T	School	T1	Adult family member	1	Family member	Administration	Complete annual health form for student and report health conditions	Distributed	Hourly rate	432			1	Ongoing	1	0	1	21.99	2018	Hourly wages by geographic area and occupation for Louisville/Jefferson County, KY, May 2018, BLS. Mean hourly wage all occupations	Yes				21.99	21.99		None assumed	Mean hourly wage US, all occupations	24.98	2018	May 2018, BLS. Mean hourly wage US, all occupations	Yes				24.98	24.98		None assumed	9499.68	10791.4	9499.68	10791.4	Families	Donation	Fixed	Yes
	ES11_T	School	T1	Adult family member	1	Family member	Administration	Complete annual health form for student and report health conditions	Distributed	Hourly rate	579			1	Ongoing	1	0	1	21.99	2018	Hourly wages by geographic area and occupation for Louisville/Jefferson County, KY, May 2018, BLS. Mean hourly wage all occupations	Yes				21.99	21.99		None assumed	Mean hourly wage US, all occupations	24.98	2018	May 2018, BLS. Mean hourly wage US, all occupations	Yes				24.98	24.98		None assumed	12732.2	14463.4	12732.2	14463.4	Families	Donation	Fixed	Yes
	ES12_T	School	T1	Adult family member	1	Family member	Administration	Complete annual health form for student and report health conditions	Distributed	Hourly rate	275			1	Ongoing	1	0	1	21.99	2018	Hourly wages by geographic area and occupation for Louisville/Jefferson County, KY, May 2018, BLS. Mean hourly wage all occupations	Yes				21.99	21.99		None assumed	Mean hourly wage US, all occupations	24.98	2018	May 2018, BLS. Mean hourly wage US, all occupations	Yes				24.98	24.98		None assumed	6047.25	6869.5	6047.25	6869.5	Families	Donation	Fixed	Yes
	ES13_T	School	T1	Adult family member	1	Family member	Administration	Complete annual health form for student and report health conditions	Distributed	Hourly rate	425			1	Ongoing	1	0	1	21.99	2018	Hourly wages by geographic area and occupation for Louisville/Jefferson County, KY, May 2018, BLS. Mean hourly wage all occupations	Yes				21.99	21.99		None assumed	Mean hourly wage US, all occupations	24.98	2018	May 2018, BLS. Mean hourly wage US, all occupations	Yes				24.98	24.98		None assumed	9345.75	10616.5	9345.75	10616.5	Families	Donation	Fixed	Yes
	ES14_T	School	T1	Adult family member	1	Family member	Administration	Complete annual health form for student and report health conditions	Distributed	Hourly rate	476			1	Ongoing	1	0	1	21.99	2018	Hourly wages by geographic area and occupation for Louisville/Jefferson County, KY, May 2018, BLS. Mean hourly wage all occupations	Yes				21.99	21.99		None assumed	Mean hourly wage US, all occupations	24.98	2018	May 2018, BLS. Mean hourly wage US, all occupations	Yes				24.98	24.98		None assumed	10467.2	11890.5	10467.2	11890.5	Families	Donation	Fixed	Yes
	ES15_T	School	T1	Adult family member	1	Family member	Administration	Complete annual health form for student and report health conditions	Distributed	Hourly rate	401			1	Ongoing	1	0	1	21.99	2018	Hourly wages by geographic area and occupation for Louisville/Jefferson County, KY, May 2018, BLS. Mean hourly wage all occupations	Yes				21.99	21.99		None assumed	Mean hourly wage US, all occupations	24.98	2018	May 2018, BLS. Mean hourly wage US, all occupations	Yes				24.98	24.98		None assumed	8817.99	10017	8817.99	10017	Families	Donation	Fixed	Yes
	ES16_T	School	T1	Adult family member	1	Family member	Administration	Complete annual health form for student and report health conditions	Distributed	Hourly rate	354			1	Ongoing	1	0	1	21.99	2018	Hourly wages by geographic area and occupation for Louisville/Jefferson County, KY, May 2018, BLS. Mean hourly wage all occupations	Yes				21.99	21.99		None assumed	Mean hourly wage US, all occupations	24.98	2018	May 2018, BLS. Mean hourly wage US, all occupations	Yes				24.98	24.98		None assumed	7784.46	8842.92	7784.46	8842.92	Families	Donation	Fixed	Yes
	ES17_T	School	T1	Adult family member	1	Family member	Administration	Complete annual health form for student and report health conditions	Distributed	Hourly rate	388			1	Ongoing	1	0	1	21.99	2018	Hourly wages by geographic area and occupation for Louisville/Jefferson County, KY, May 2018, BLS. Mean hourly wage all occupations	Yes				21.99	21.99		None assumed	Mean hourly wage US, all occupations	24.98	2018	May 2018, BLS. Mean hourly wage US, all occupations	Yes				24.98	24.98		None assumed	8532.12	9692.24	8532.12	9692.24	Families	Donation	Fixed	Yes
	ES18_T	School	T1	Adult family member	1	Family member	Administration	Complete annual health form for student and report health conditions	Distributed	Hourly rate	462			1	Ongoing	1	0	1	21.99	2018	Hourly wages by geographic area and occupation for Louisville/Jefferson County, KY, May 2018, BLS. Mean hourly wage all occupations	Yes				21.99	21.99		None assumed	Mean hourly wage US, all occupations	24.98	2018	May 2018, BLS. Mean hourly wage US, all occupations	Yes				24.98	24.98		None assumed	10159.4	11540.8	10159.4	11540.8	Families	Donation	Fixed	Yes
	ES19_T	School	T1	Adult family member	1	Family member	Administration	Complete annual health form for student and report health conditions	Distributed	Hourly rate	329			1	Ongoing	1	0	1	21.99	2018	Hourly wages by geographic area and occupation for Louisville/Jefferson County, KY, May 2018, BLS. Mean hourly wage all occupations	Yes				21.99	21.99		None assumed	Mean hourly wage US, all occupations	24.98	2018	May 2018, BLS. Mean hourly wage US, all occupations	Yes				24.98	24.98		None assumed	7234.71	8218.42	7234.71	8218.42	Families	Donation	Fixed	Yes
	ES20_T	School	T1	Adult family member	1	Family member	Administration	Complete annual health form for student and report health conditions	Distributed	Hourly rate	390			1	Ongoing	1	0	1	21.99	2018	Hourly wages by geographic area and occupation for Louisville/Jefferson County, KY, May 2018, BLS. Mean hourly wage all occupations	Yes				21.99	21.99		None assumed	Mean hourly wage US, all occupations	24.98	2018	May 2018, BLS. Mean hourly wage US, all occupations	Yes				24.98	24.98		None assumed	8576.1	9742.2	8576.1	9742.2	Families	Donation	Fixed	Yes
	ES21_T	School	T1	Adult family member	1	Family member	Administration	Complete annual health form for student and report health conditions	Distributed	Hourly rate	393			1	Ongoing	1	0	1	21.99	2018	Hourly wages by geographic area and occupation for Louisville/Jefferson County, KY, May 2018, BLS. Mean hourly wage all occupations	Yes				21.99	21.99		None assumed	Mean hourly wage US, all occupations	24.98	2018	May 2018, BLS. Mean hourly wage US, all occupations	Yes				24.98	24.98		None assumed	8642.07	9817.14	8642.07	9817.14	Families	Donation	Fixed	Yes
	ES22_T	School	T1	Adult family member	1	Family member	Administration	Complete annual health form for student and report health conditions	Distributed	Hourly rate	430			1	Ongoing	1	0	1	21.99	2018	Hourly wages by geographic area and occupation for Louisville/Jefferson County, KY, May 2018, BLS. Mean hourly wage all occupations	Yes				21.99	21.99		None assumed	Mean hourly wage US, all occupations	24.98	2018	May 2018, BLS. Mean hourly wage US, all occupations	Yes				24.98	24.98		None assumed	9455.7	10741.4	9455.7	10741.4	Families	Donation	Fixed	Yes
	ES23_T	School	T1	Adult family member	1	Family member	Administration	Complete annual health form for student and report health conditions	Distributed	Hourly rate	554			1	Ongoing	1	0	1	21.99	2018	Hourly wages by geographic area and occupation for Louisville/Jefferson County, KY, May 2018, BLS. Mean hourly wage all occupations	Yes				21.99	21.99		None assumed	Mean hourly wage US, all occupations	24.98	2018	May 2018, BLS. Mean hourly wage US, all occupations	Yes				24.98	24.98		None assumed	12182.5	13838.9	12182.5	13838.9	Families	Donation	Fixed	Yes
	ES1_C	School	C1	Adult family member	1	Family member	Administration	Complete annual health form for student and report health conditions	Distributed	Hourly rate	430			1	Ongoing	1	0	1	21.99	2018	Hourly wages by geographic area and occupation for Louisville/Jefferson County, KY, May 2018, BLS. Mean hourly wage all occupations	Yes				21.99	21.99		None assumed	Mean hourly wage US, all occupations	24.98	2018	May 2018, BLS. Mean hourly wage US, all occupations	Yes				24.98	24.98		None assumed	9455.7	10741.4	9455.7	10741.4	Families	Donation	Fixed	Yes
	ES2_C	School	C1	Adult family member	1	Family member	Administration	Complete annual health form for student and report health conditions	Distributed	Hourly rate	580			1	Ongoing	1	0	1	21.99	2018	Hourly wages by geographic area and occupation for Louisville/Jefferson County, KY, May 2018, BLS. Mean hourly wage all occupations	Yes				21.99	21.99		None assumed	Mean hourly wage US, all occupations	24.98	2018	May 2018, BLS. Mean hourly wage US, all occupations	Yes				24.98	24.98		None assumed	12754.2	14488.4	12754.2	14488.4	Families	Donation	Fixed	Yes
	ES3_C	School	C1	Adult family member	1	Family member	Administration	Complete annual health form for student and report health conditions	Distributed	Hourly rate	256			1	Ongoing	1	0	1	21.99	2018	Hourly wages by geographic area and occupation for Louisville/Jefferson County, KY, May 2018, BLS. Mean hourly wage all occupations	Yes				21.99	21.99		None assumed	Mean hourly wage US, all occupations	24.98	2018	May 2018, BLS. Mean hourly wage US, all occupations	Yes				24.98	24.98		None assumed	5629.44	6394.88	5629.44	6394.88	Families	Donation	Fixed	Yes
	ES4_C	School	C1	Adult family member	1	Family member	Administration	Complete annual health form for student and report health conditions	Distributed	Hourly rate	525			1	Ongoing	1	0	1	21.99	2018	Hourly wages by geographic area and occupation for Louisville/Jefferson County, KY, May 2018, BLS. Mean hourly wage all occupations	Yes				21.99	21.99		None assumed	Mean hourly wage US, all occupations	24.98	2018	May 2018, BLS. Mean hourly wage US, all occupations	Yes				24.98	24.98		None assumed	11544.8	13114.5	11544.8	13114.5	Families	Donation	Fixed	Yes
	ES5_C	School	C1	Adult family member	1	Family member	Administration	Complete annual health form for student and report health conditions	Distributed	Hourly rate	449			1	Ongoing	1	0	1	21.99	2018	Hourly wages by geographic area and occupation for Louisville/Jefferson County, KY, May 2018, BLS. Mean hourly wage all occupations	Yes				21.99	21.99		None assumed	Mean hourly wage US, all occupations	24.98	2018	May 2018, BLS. Mean hourly wage US, all occupations	Yes				24.98	24.98		None assumed	9873.51	11216	9873.51	11216	Families	Donation	Fixed	Yes
	ES6_C	School	C1	Adult family member	1	Family member	Administration	Complete annual health form for student and report health conditions	Distributed	Hourly rate	457			1	Ongoing	1	0	1	21.99	2018	Hourly wages by geographic area and occupation for Louisville/Jefferson County, KY, May 2018, BLS. Mean hourly wage all occupations	Yes				21.99	21.99		None assumed	Mean hourly wage US, all occupations	24.98	2018	May 2018, BLS. Mean hourly wage US, all occupations	Yes				24.98	24.98		None assumed	10049.4	11415.9	10049.4	11415.9	Families	Donation	Fixed	Yes
	ES7_C	School	C1	Adult family member	1	Family member	Administration	Complete annual health form for student and report health conditions	Distributed	Hourly rate	479			1	Ongoing	1	0	1	21.99	2018	Hourly wages by geographic area and occupation for Louisville/Jefferson County, KY, May 2018, BLS. Mean hourly wage all occupations	Yes				21.99	21.99		None assumed	Mean hourly wage US, all occupations	24.98	2018	May 2018, BLS. Mean hourly wage US, all occupations	Yes				24.98	24.98		None assumed	10533.2	11965.4	10533.2	11965.4	Families	Donation	Fixed	Yes
	ES8_C	School	C1	Adult family member	1	Family member	Administration	Complete annual health form for student and report health conditions	Distributed	Hourly rate	463			1	Ongoing	1	0	1	21.99	2018	Hourly wages by geographic area and occupation for Louisville/Jefferson County, KY, May 2018, BLS. Mean hourly wage all occupations	Yes				21.99	21.99		None assumed	Mean hourly wage US, all occupations	24.98	2018	May 2018, BLS. Mean hourly wage US, all occupations	Yes				24.98	24.98		None assumed	10181.4	11565.7	10181.4	11565.7	Families	Donation	Fixed	Yes
	ES9_C	School	C1	Adult family member	1	Family member	Administration	Complete annual health form for student and report health conditions	Distributed	Hourly rate	304			1	Ongoing	1	0	1	21.99	2018	Hourly wages by geographic area and occupation for Louisville/Jefferson County, KY, May 2018, BLS. Mean hourly wage all occupations	Yes				21.99	21.99		None assumed	Mean hourly wage US, all occupations	24.98	2018	May 2018, BLS. Mean hourly wage US, all occupations	Yes				24.98	24.98		None assumed	6684.96	7593.92	6684.96	7593.92	Families	Donation	Fixed	Yes
	ES10_C	School	C1	Adult family member	1	Family member	Administration	Complete annual health form for student and report health conditions	Distributed	Hourly rate	493			1	Ongoing	1	0	1	21.99	2018	Hourly wages by geographic area and occupation for Louisville/Jefferson County, KY, May 2018, BLS. Mean hourly wage all occupations	Yes				21.99	21.99		None assumed	Mean hourly wage US, all occupations	24.98	2018	May 2018, BLS. Mean hourly wage US, all occupations	Yes				24.98	24.98		None assumed	10841.1	12315.1	10841.1	12315.1	Families	Donation	Fixed	Yes
	ES11_C	School	C1	Adult family member	1	Family member	Administration	Complete annual health form for student and report health conditions	Distributed	Hourly rate	479			1	Ongoing	1	0	1	21.99	2018	Hourly wages by geographic area and occupation for Louisville/Jefferson County, KY, May 2018, BLS. Mean hourly wage all occupations	Yes				21.99	21.99		None assumed	Mean hourly wage US, all occupations	24.98	2018	May 2018, BLS. Mean hourly wage US, all occupations	Yes				24.98	24.98		None assumed	10533.2	11965.4	10533.2	11965.4	Families	Donation	Fixed	Yes
	ES12_C	School	C1	Adult family member	1	Family member	Administration	Complete annual health form for student and report health conditions	Distributed	Hourly rate	940			1	Ongoing	1	0	1	21.99	2018	Hourly wages by geographic area and occupation for Louisville/Jefferson County, KY, May 2018, BLS. Mean hourly wage all occupations	Yes				21.99	21.99		None assumed	Mean hourly wage US, all occupations	24.98	2018	May 2018, BLS. Mean hourly wage US, all occupations	Yes				24.98	24.98		None assumed	20670.6	23481.2	20670.6	23481.2	Families	Donation	Fixed	Yes
	ES13_C	School	C1	Adult family member	1	Family member	Administration	Complete annual health form for student and report health conditions	Distributed	Hourly rate	361			1	Ongoing	1	0	1	21.99	2018	Hourly wages by geographic area and occupation for Louisville/Jefferson County, KY, May 2018, BLS. Mean hourly wage all occupations	Yes				21.99	21.99		None assumed	Mean hourly wage US, all occupations	24.98	2018	May 2018, BLS. Mean hourly wage US, all occupations	Yes				24.98	24.98		None assumed	7938.39	9017.78	7938.39	9017.78	Families	Donation	Fixed	Yes
	ES14_C	School	C1	Adult family member	1	Family member	Administration	Complete annual health form for student and report health conditions	Distributed	Hourly rate	477			1	Ongoing	1	0	1	21.99	2018	Hourly wages by geographic area and occupation for Louisville/Jefferson County, KY, May 2018, BLS. Mean hourly wage all occupations	Yes				21.99	21.99		None assumed	Mean hourly wage US, all occupations	24.98	2018	May 2018, BLS. Mean hourly wage US, all occupations	Yes				24.98	24.98		None assumed	10489.2	11915.5	10489.2	11915.5	Families	Donation	Fixed	Yes
	ES15_C	School	C1	Adult family member	1	Family member	Administration	Complete annual health form for student and report health conditions	Distributed	Hourly rate	586			1	Ongoing	1	0	1	21.99	2018	Hourly wages by geographic area and occupation for Louisville/Jefferson County, KY, May 2018, BLS. Mean hourly wage all occupations	Yes				21.99	21.99		None assumed	Mean hourly wage US, all occupations	24.98	2018	May 2018, BLS. Mean hourly wage US, all occupations	Yes				24.98	24.98		None assumed	12886.1	14638.3	12886.1	14638.3	Families	Donation	Fixed	Yes
	ES16_C	School	C1	Adult family member	1	Family member	Administration	Complete annual health form for student and report health conditions	Distributed	Hourly rate	390			1	Ongoing	1	0	1	21.99	2018	Hourly wages by geographic area and occupation for Louisville/Jefferson County, KY, May 2018, BLS. Mean hourly wage all occupations	Yes				21.99	21.99		None assumed	Mean hourly wage US, all occupations	24.98	2018	May 2018, BLS. Mean hourly wage US, all occupations	Yes				24.98	24.98		None assumed	8576.1	9742.2	8576.1	9742.2	Families	Donation	Fixed	Yes
	ES17_C	School	C1	Adult family member	1	Family member	Administration	Complete annual health form for student and report health conditions	Distributed	Hourly rate	430			1	Ongoing	1	0	1	21.99	2018	Hourly wages by geographic area and occupation for Louisville/Jefferson County, KY, May 2018, BLS. Mean hourly wage all occupations	Yes				21.99	21.99		None assumed	Mean hourly wage US, all occupations	24.98	2018	May 2018, BLS. Mean hourly wage US, all occupations	Yes				24.98	24.98		None assumed	9455.7	10741.4	9455.7	10741.4	Families	Donation	Fixed	Yes
	ES18_C	School	C1	Adult family member	1	Family member	Administration	Complete annual health form for student and report health conditions	Distributed	Hourly rate	485			1	Ongoing	1	0	1	21.99	2018	Hourly wages by geographic area and occupation for Louisville/Jefferson County, KY, May 2018, BLS. Mean hourly wage all occupations	Yes				21.99	21.99		None assumed	Mean hourly wage US, all occupations	24.98	2018	May 2018, BLS. Mean hourly wage US, all occupations	Yes				24.98	24.98		None assumed	10665.1	12115.3	10665.1	12115.3	Families	Donation	Fixed	Yes
	ES19_C	School	C1	Adult family member	1	Family member	Administration	Complete annual health form for student and report health conditions	Distributed	Hourly rate	527			1	Ongoing	1	0	1	21.99	2018	Hourly wages by geographic area and occupation for Louisville/Jefferson County, KY, May 2018, BLS. Mean hourly wage all occupations	Yes				21.99	21.99		None assumed	Mean hourly wage US, all occupations	24.98	2018	May 2018, BLS. Mean hourly wage US, all occupations	Yes				24.98	24.98		None assumed	11588.7	13164.5	11588.7	13164.5	Families	Donation	Fixed	Yes
	ES20_C	School	C1	Adult family member	1	Family member	Administration	Complete annual health form for student and report health conditions	Distributed	Hourly rate	419			1	Ongoing	1	0	1	21.99	2018	Hourly wages by geographic area and occupation for Louisville/Jefferson County, KY, May 2018, BLS. Mean hourly wage all occupations	Yes				21.99	21.99		None assumed	Mean hourly wage US, all occupations	24.98	2018	May 2018, BLS. Mean hourly wage US, all occupations	Yes				24.98	24.98		None assumed	9213.81	10466.6	9213.81	10466.6	Families	Donation	Fixed	Yes
	ES21_C	School	C1	Adult family member	1	Family member	Administration	Complete annual health form for student and report health conditions	Distributed	Hourly rate	505			1	Ongoing	1	0	1	21.99	2018	Hourly wages by geographic area and occupation for Louisville/Jefferson County, KY, May 2018, BLS. Mean hourly wage all occupations	Yes				21.99	21.99		None assumed	Mean hourly wage US, all occupations	24.98	2018	May 2018, BLS. Mean hourly wage US, all occupations	Yes				24.98	24.98		None assumed	11104.9	12614.9	11104.9	12614.9	Families	Donation	Fixed	Yes
	ES22_C	School	C1	Adult family member	1	Family member	Administration	Complete annual health form for student and report health conditions	Distributed	Hourly rate	426			1	Ongoing	1	0	1	21.99	2018	Hourly wages by geographic area and occupation for Louisville/Jefferson County, KY, May 2018, BLS. Mean hourly wage all occupations	Yes				21.99	21.99		None assumed	Mean hourly wage US, all occupations	24.98	2018	May 2018, BLS. Mean hourly wage US, all occupations	Yes				24.98	24.98		None assumed	9367.74	10641.5	9367.74	10641.5	Families	Donation	Fixed	Yes
	ES23_C	School	C1	Adult family member	1	Family member	Administration	Complete annual health form for student and report health conditions	Distributed	Hourly rate	542			1	Ongoing	1	0	1	21.99	2018	Hourly wages by geographic area and occupation for Louisville/Jefferson County, KY, May 2018, BLS. Mean hourly wage all occupations	Yes				21.99	21.99		None assumed	Mean hourly wage US, all occupations	24.98	2018	May 2018, BLS. Mean hourly wage US, all occupations	Yes				24.98	24.98		None assumed	11918.6	13539.2	11918.6	13539.2	Families	Donation	Fixed	Yes
					1				Distributed					#DIV/0!	Ongoing	1	0	1				Yes				#N/A	#N/A							Yes				0	#N/A			#DIV/0!	#DIV/0!	#DIV/0!	#DIV/0!				Yes
					1				Distributed					#DIV/0!	Ongoing	1	0	1				Yes				#N/A	#N/A							Yes				0	#N/A			#DIV/0!	#DIV/0!	#DIV/0!	#DIV/0!				Yes
					1				Distributed					#DIV/0!	Ongoing	1	0	1				Yes				#N/A	#N/A							Yes				0	#N/A			#DIV/0!	#DIV/0!	#DIV/0!	#DIV/0!				Yes
					1				Distributed					#DIV/0!	Ongoing	1	0	1				Yes				#N/A	#N/A							Yes				0	#N/A			#DIV/0!	#DIV/0!	#DIV/0!	#DIV/0!				Yes
					1				Distributed					#DIV/0!	Ongoing	1	0	1				Yes				#N/A	#N/A							Yes				0	#N/A			#DIV/0!	#DIV/0!	#DIV/0!	#DIV/0!				Yes
					1				Distributed					#DIV/0!	Ongoing	1	0	1				Yes				#N/A	#N/A							Yes				0	#N/A			#DIV/0!	#DIV/0!	#DIV/0!	#DIV/0!				Yes
					1				Distributed					#DIV/0!	Ongoing	1	0	1				Yes				#N/A	#N/A							Yes				0	#N/A			#DIV/0!	#DIV/0!	#DIV/0!	#DIV/0!				Yes
					1				Distributed					#DIV/0!	Ongoing	1	0	1				Yes				#N/A	#N/A							Yes				0	#N/A			#DIV/0!	#DIV/0!	#DIV/0!	#DIV/0!				Yes
					1				Distributed					#DIV/0!	Ongoing	1	0	1				Yes				#N/A	#N/A							Yes				0	#N/A			#DIV/0!	#DIV/0!	#DIV/0!	#DIV/0!				Yes
					1				Distributed					#DIV/0!	Ongoing	1	0	1				Yes				#N/A	#N/A							Yes				0	#N/A			#DIV/0!	#DIV/0!	#DIV/0!	#DIV/0!				Yes
					1				Distributed					#DIV/0!	Ongoing	1	0	1				Yes				#N/A	#N/A							Yes				0	#N/A			#DIV/0!	#DIV/0!	#DIV/0!	#DIV/0!				Yes
					1				Distributed					#DIV/0!	Ongoing	1	0	1				Yes				#N/A	#N/A							Yes				0	#N/A			#DIV/0!	#DIV/0!	#DIV/0!	#DIV/0!				Yes
					1				Distributed					#DIV/0!	Ongoing	1	0	1				Yes				#N/A	#N/A							Yes				0	#N/A			#DIV/0!	#DIV/0!	#DIV/0!	#DIV/0!				Yes
					1				Distributed					#DIV/0!	Ongoing	1	0	1				Yes				#N/A	#N/A							Yes				0	#N/A			#DIV/0!	#DIV/0!	#DIV/0!	#DIV/0!				Yes
					1				Distributed					#DIV/0!	Ongoing	1	0	1				Yes				#N/A	#N/A							Yes				0	#N/A			#DIV/0!	#DIV/0!	#DIV/0!	#DIV/0!				Yes
					1				Distributed					#DIV/0!	Ongoing	1	0	1				Yes				#N/A	#N/A							Yes				0	#N/A			#DIV/0!	#DIV/0!	#DIV/0!	#DIV/0!				Yes
					1				Distributed					#DIV/0!	Ongoing	1	0	1				Yes				#N/A	#N/A							Yes				0	#N/A			#DIV/0!	#DIV/0!	#DIV/0!	#DIV/0!				Yes
					1				Distributed					#DIV/0!	Ongoing	1	0	1				Yes				#N/A	#N/A							Yes				0	#N/A			#DIV/0!	#DIV/0!	#DIV/0!	#DIV/0!				Yes
					1				Distributed					#DIV/0!	Ongoing	1	0	1				Yes				#N/A	#N/A							Yes				0	#N/A			#DIV/0!	#DIV/0!	#DIV/0!	#DIV/0!				Yes
					1				Distributed					#DIV/0!	Ongoing	1	0	1				Yes				#N/A	#N/A							Yes				0	#N/A			#DIV/0!	#DIV/0!	#DIV/0!	#DIV/0!				Yes
					1				Distributed					#DIV/0!	Ongoing	1	0	1				Yes				#N/A	#N/A							Yes				0	#N/A			#DIV/0!	#DIV/0!	#DIV/0!	#DIV/0!				Yes
					1				Distributed					#DIV/0!	Ongoing	1	0	1				Yes				#N/A	#N/A							Yes				0	#N/A			#DIV/0!	#DIV/0!	#DIV/0!	#DIV/0!				Yes
					1				Distributed					#DIV/0!	Ongoing	1	0	1				Yes				#N/A	#N/A							Yes				0	#N/A			#DIV/0!	#DIV/0!	#DIV/0!	#DIV/0!				Yes
					1				Distributed					#DIV/0!	Ongoing	1	0	1				Yes				#N/A	#N/A							Yes				0	#N/A			#DIV/0!	#DIV/0!	#DIV/0!	#DIV/0!				Yes
					1				Distributed					#DIV/0!	Ongoing	1	0	1				Yes				#N/A	#N/A							Yes				0	#N/A			#DIV/0!	#DIV/0!	#DIV/0!	#DIV/0!				Yes
					1				Distributed					#DIV/0!	Ongoing	1	0	1				Yes				#N/A	#N/A							Yes				0	#N/A			#DIV/0!	#DIV/0!	#DIV/0!	#DIV/0!				Yes
					1				Distributed					#DIV/0!	Ongoing	1	0	1				Yes				#N/A	#N/A							Yes				0	#N/A			#DIV/0!	#DIV/0!	#DIV/0!	#DIV/0!				Yes
					1				Distributed					#DIV/0!	Ongoing	1	0	1				Yes				#N/A	#N/A							Yes				0	#N/A			#DIV/0!	#DIV/0!	#DIV/0!	#DIV/0!				Yes
					1				Distributed					#DIV/0!	Ongoing	1	0	1				Yes				#N/A	#N/A							Yes				0	#N/A			#DIV/0!	#DIV/0!	#DIV/0!	#DIV/0!				Yes
					1				Distributed					#DIV/0!	Ongoing	1	0	1				Yes				#N/A	#N/A							Yes				0	#N/A			#DIV/0!	#DIV/0!	#DIV/0!	#DIV/0!				Yes
					1				Distributed					#DIV/0!	Ongoing	1	0	1				Yes				#N/A	#N/A							Yes				0	#N/A			#DIV/0!	#DIV/0!	#DIV/0!	#DIV/0!				Yes
					1				Distributed					#DIV/0!	Ongoing	1	0	1				Yes				#N/A	#N/A							Yes				0	#N/A			#DIV/0!	#DIV/0!	#DIV/0!	#DIV/0!				Yes
					1				Distributed					#DIV/0!	Ongoing	1	0	1				Yes				#N/A	#N/A							Yes				0	#N/A			#DIV/0!	#DIV/0!	#DIV/0!	#DIV/0!				Yes
					1				Distributed					#DIV/0!	Ongoing	1	0	1				Yes				#N/A	#N/A							Yes				0	#N/A			#DIV/0!	#DIV/0!	#DIV/0!	#DIV/0!				Yes
					1				Distributed					#DIV/0!	Ongoing	1	0	1				Yes				#N/A	#N/A							Yes				0	#N/A			#DIV/0!	#DIV/0!	#DIV/0!	#DIV/0!				Yes
					1				Distributed					#DIV/0!	Ongoing	1	0	1				Yes				#N/A	#N/A							Yes				0	#N/A			#DIV/0!	#DIV/0!	#DIV/0!	#DIV/0!				Yes
					1				Distributed					#DIV/0!	Ongoing	1	0	1				Yes				#N/A	#N/A							Yes				0	#N/A			#DIV/0!	#DIV/0!	#DIV/0!	#DIV/0!				Yes
					1				Distributed					#DIV/0!	Ongoing	1	0	1				Yes				#N/A	#N/A							Yes				0	#N/A			#DIV/0!	#DIV/0!	#DIV/0!	#DIV/0!				Yes
					1				Distributed					#DIV/0!	Ongoing	1	0	1				Yes				#N/A	#N/A							Yes				0	#N/A			#DIV/0!	#DIV/0!	#DIV/0!	#DIV/0!				Yes
					1				Distributed					#DIV/0!	Ongoing	1	0	1				Yes				#N/A	#N/A							Yes				0	#N/A			#DIV/0!	#DIV/0!	#DIV/0!	#DIV/0!				Yes
					1				Distributed					#DIV/0!	Ongoing	1	0	1				Yes				#N/A	#N/A							Yes				0	#N/A			#DIV/0!	#DIV/0!	#DIV/0!	#DIV/0!				Yes
					1				Distributed					#DIV/0!	Ongoing	1	0	1				Yes				#N/A	#N/A							Yes				0	#N/A			#DIV/0!	#DIV/0!	#DIV/0!	#DIV/0!				Yes
					1				Distributed					#DIV/0!	Ongoing	1	0	1				Yes				#N/A	#N/A							Yes				0	#N/A			#DIV/0!	#DIV/0!	#DIV/0!	#DIV/0!				Yes
					1				Distributed					#DIV/0!	Ongoing	1	0	1				Yes				#N/A	#N/A							Yes				0	#N/A			#DIV/0!	#DIV/0!	#DIV/0!	#DIV/0!				Yes
					1				Distributed					#DIV/0!	Ongoing	1	0	1				Yes				#N/A	#N/A							Yes				0	#N/A			#DIV/0!	#DIV/0!	#DIV/0!	#DIV/0!				Yes
					1				Distributed					#DIV/0!	Ongoing	1	0	1				Yes				#N/A	#N/A							Yes				0	#N/A			#DIV/0!	#DIV/0!	#DIV/0!	#DIV/0!				Yes
					1				Distributed					#DIV/0!	Ongoing	1	0	1				Yes				#N/A	#N/A							Yes				0	#N/A			#DIV/0!	#DIV/0!	#DIV/0!	#DIV/0!				Yes
					1				Distributed					#DIV/0!	Ongoing	1	0	1				Yes				#N/A	#N/A							Yes				0	#N/A			#DIV/0!	#DIV/0!	#DIV/0!	#DIV/0!				Yes
					1				Distributed					#DIV/0!	Ongoing	1	0	1				Yes				#N/A	#N/A							Yes				0	#N/A			#DIV/0!	#DIV/0!	#DIV/0!	#DIV/0!				Yes
					1				Distributed					#DIV/0!	Ongoing	1	0	1				Yes				#N/A	#N/A							Yes				0	#N/A			#DIV/0!	#DIV/0!	#DIV/0!	#DIV/0!				Yes
					1				Distributed					#DIV/0!	Ongoing	1	0	1				Yes				#N/A	#N/A							Yes				0	#N/A			#DIV/0!	#DIV/0!	#DIV/0!	#DIV/0!				Yes
					1				Distributed					#DIV/0!	Ongoing	1	0	1				Yes				#N/A	#N/A							Yes				0	#N/A			#DIV/0!	#DIV/0!	#DIV/0!	#DIV/0!				Yes
					1				Distributed					#DIV/0!	Ongoing	1	0	1				Yes				#N/A	#N/A							Yes				0	#N/A			#DIV/0!	#DIV/0!	#DIV/0!	#DIV/0!				Yes
					1				Distributed					#DIV/0!	Ongoing	1	0	1				Yes				#N/A	#N/A							Yes				0	#N/A			#DIV/0!	#DIV/0!	#DIV/0!	#DIV/0!				Yes
					1				Distributed					#DIV/0!	Ongoing	1	0	1				Yes				#N/A	#N/A							Yes				0	#N/A			#DIV/0!	#DIV/0!	#DIV/0!	#DIV/0!				Yes
					1				Distributed					#DIV/0!	Ongoing	1	0	1				Yes				#N/A	#N/A							Yes				0	#N/A			#DIV/0!	#DIV/0!	#DIV/0!	#DIV/0!				Yes
					1				Distributed					#DIV/0!	Ongoing	1	0	1				Yes				#N/A	#N/A							Yes				0	#N/A			#DIV/0!	#DIV/0!	#DIV/0!	#DIV/0!				Yes
					1				Distributed					#DIV/0!	Ongoing	1	0	1				Yes				#N/A	#N/A							Yes				0	#N/A			#DIV/0!	#DIV/0!	#DIV/0!	#DIV/0!				Yes
					1				Distributed					#DIV/0!	Ongoing	1	0	1				Yes				#N/A	#N/A							Yes				0	#N/A			#DIV/0!	#DIV/0!	#DIV/0!	#DIV/0!				Yes
					1				Distributed					#DIV/0!	Ongoing	1	0	1				Yes				#N/A	#N/A							Yes				0	#N/A			#DIV/0!	#DIV/0!	#DIV/0!	#DIV/0!				Yes
					1				Distributed					#DIV/0!	Ongoing	1	0	1				Yes				#N/A	#N/A							Yes				0	#N/A			#DIV/0!	#DIV/0!	#DIV/0!	#DIV/0!				Yes
					1				Distributed					#DIV/0!	Ongoing	1	0	1				Yes				#N/A	#N/A							Yes				0	#N/A			#DIV/0!	#DIV/0!	#DIV/0!	#DIV/0!				Yes
					1				Distributed					#DIV/0!	Ongoing	1	0	1				Yes				#N/A	#N/A							Yes				0	#N/A			#DIV/0!	#DIV/0!	#DIV/0!	#DIV/0!				Yes
					1				Distributed					#DIV/0!	Ongoing	1	0	1				Yes				#N/A	#N/A							Yes				0	#N/A			#DIV/0!	#DIV/0!	#DIV/0!	#DIV/0!				Yes
					1				Distributed					#DIV/0!	Ongoing	1	0	1				Yes				#N/A	#N/A							Yes				0	#N/A			#DIV/0!	#DIV/0!	#DIV/0!	#DIV/0!				Yes
					1				Distributed					#DIV/0!	Ongoing	1	0	1				Yes				#N/A	#N/A							Yes				0	#N/A			#DIV/0!	#DIV/0!	#DIV/0!	#DIV/0!				Yes
					1				Distributed					#DIV/0!	Ongoing	1	0	1				Yes				#N/A	#N/A							Yes				0	#N/A			#DIV/0!	#DIV/0!	#DIV/0!	#DIV/0!				Yes
					1				Distributed					#DIV/0!	Ongoing	1	0	1				Yes				#N/A	#N/A							Yes				0	#N/A			#DIV/0!	#DIV/0!	#DIV/0!	#DIV/0!				Yes
					1				Distributed					#DIV/0!	Ongoing	1	0	1				Yes				#N/A	#N/A							Yes				0	#N/A			#DIV/0!	#DIV/0!	#DIV/0!	#DIV/0!				Yes
					1				Distributed					#DIV/0!	Ongoing	1	0	1				Yes				#N/A	#N/A							Yes				0	#N/A			#DIV/0!	#DIV/0!	#DIV/0!	#DIV/0!				Yes
					1				Distributed					#DIV/0!	Ongoing	1	0	1				Yes				#N/A	#N/A							Yes				0	#N/A			#DIV/0!	#DIV/0!	#DIV/0!	#DIV/0!				Yes
					1				Distributed					#DIV/0!	Ongoing	1	0	1				Yes				#N/A	#N/A							Yes				0	#N/A			#DIV/0!	#DIV/0!	#DIV/0!	#DIV/0!				Yes
					1				Distributed					#DIV/0!	Ongoing	1	0	1				Yes				#N/A	#N/A							Yes				0	#N/A			#DIV/0!	#DIV/0!	#DIV/0!	#DIV/0!				Yes
					1				Distributed					#DIV/0!	Ongoing	1	0	1				Yes				#N/A	#N/A							Yes				0	#N/A			#DIV/0!	#DIV/0!	#DIV/0!	#DIV/0!				Yes
					1				Distributed					#DIV/0!	Ongoing	1	0	1				Yes				#N/A	#N/A							Yes				0	#N/A			#DIV/0!	#DIV/0!	#DIV/0!	#DIV/0!				Yes
					1				Distributed					#DIV/0!	Ongoing	1	0	1				Yes				#N/A	#N/A							Yes				0	#N/A			#DIV/0!	#DIV/0!	#DIV/0!	#DIV/0!				Yes
					1				Distributed					#DIV/0!	Ongoing	1	0	1				Yes				#N/A	#N/A							Yes				0	#N/A			#DIV/0!	#DIV/0!	#DIV/0!	#DIV/0!				Yes
					1				Distributed					#DIV/0!	Ongoing	1	0	1				Yes				#N/A	#N/A							Yes				0	#N/A			#DIV/0!	#DIV/0!	#DIV/0!	#DIV/0!				Yes
					1				Distributed					#DIV/0!	Ongoing	1	0	1				Yes				#N/A	#N/A							Yes				0	#N/A			#DIV/0!	#DIV/0!	#DIV/0!	#DIV/0!				Yes
					1				Distributed					#DIV/0!	Ongoing	1	0	1				Yes				#N/A	#N/A							Yes				0	#N/A			#DIV/0!	#DIV/0!	#DIV/0!	#DIV/0!				Yes
					1				Distributed					#DIV/0!	Ongoing	1	0	1				Yes				#N/A	#N/A							Yes				0	#N/A			#DIV/0!	#DIV/0!	#DIV/0!	#DIV/0!				Yes
					1				Distributed					#DIV/0!	Ongoing	1	0	1				Yes				#N/A	#N/A							Yes				0	#N/A			#DIV/0!	#DIV/0!	#DIV/0!	#DIV/0!				Yes
					1				Distributed					#DIV/0!	Ongoing	1	0	1				Yes				#N/A	#N/A							Yes				0	#N/A			#DIV/0!	#DIV/0!	#DIV/0!	#DIV/0!				Yes
					1				Distributed					#DIV/0!	Ongoing	1	0	1				Yes				#N/A	#N/A							Yes				0	#N/A			#DIV/0!	#DIV/0!	#DIV/0!	#DIV/0!				Yes
					1				Distributed					#DIV/0!	Ongoing	1	0	1				Yes				#N/A	#N/A							Yes				0	#N/A			#DIV/0!	#DIV/0!	#DIV/0!	#DIV/0!				Yes
					1				Distributed					#DIV/0!	Ongoing	1	0	1				Yes				#N/A	#N/A							Yes				0	#N/A			#DIV/0!	#DIV/0!	#DIV/0!	#DIV/0!				Yes
					1				Distributed					#DIV/0!	Ongoing	1	0	1				Yes				#N/A	#N/A							Yes				0	#N/A			#DIV/0!	#DIV/0!	#DIV/0!	#DIV/0!				Yes
					1				Distributed					#DIV/0!	Ongoing	1	0	1				Yes				#N/A	#N/A							Yes				0	#N/A			#DIV/0!	#DIV/0!	#DIV/0!	#DIV/0!				Yes
					1				Distributed					#DIV/0!	Ongoing	1	0	1				Yes				#N/A	#N/A							Yes				0	#N/A			#DIV/0!	#DIV/0!	#DIV/0!	#DIV/0!				Yes
					1				Distributed					#DIV/0!	Ongoing	1	0	1				Yes				#N/A	#N/A							Yes				0	#N/A			#DIV/0!	#DIV/0!	#DIV/0!	#DIV/0!				Yes
					1				Distributed					#DIV/0!	Ongoing	1	0	1				Yes				#N/A	#N/A							Yes				0	#N/A			#DIV/0!	#DIV/0!	#DIV/0!	#DIV/0!				Yes
					1				Distributed					#DIV/0!	Ongoing	1	0	1				Yes				#N/A	#N/A							Yes				0	#N/A			#DIV/0!	#DIV/0!	#DIV/0!	#DIV/0!				Yes
					1				Distributed					#DIV/0!	Ongoing	1	0	1				Yes				#N/A	#N/A							Yes				0	#N/A			#DIV/0!	#DIV/0!	#DIV/0!	#DIV/0!				Yes
					1				Distributed					#DIV/0!	Ongoing	1	0	1				Yes				#N/A	#N/A							Yes				0	#N/A			#DIV/0!	#DIV/0!	#DIV/0!	#DIV/0!				Yes
					1				Distributed					#DIV/0!	Ongoing	1	0	1				Yes				#N/A	#N/A							Yes				0	#N/A			#DIV/0!	#DIV/0!	#DIV/0!	#DIV/0!				Yes
					1				Distributed					#DIV/0!	Ongoing	1	0	1				Yes				#N/A	#N/A							Yes				0	#N/A			#DIV/0!	#DIV/0!	#DIV/0!	#DIV/0!				Yes
					1				Distributed					#DIV/0!	Ongoing	1	0	1				Yes				#N/A	#N/A							Yes				0	#N/A			#DIV/0!	#DIV/0!	#DIV/0!	#DIV/0!				Yes
					1				Distributed					#DIV/0!	Ongoing	1	0	1				Yes				#N/A	#N/A							Yes				0	#N/A			#DIV/0!	#DIV/0!	#DIV/0!	#DIV/0!				Yes
					1				Distributed					#DIV/0!	Ongoing	1	0	1				Yes				#N/A	#N/A							Yes				0	#N/A			#DIV/0!	#DIV/0!	#DIV/0!	#DIV/0!				Yes
					1				Distributed					#DIV/0!	Ongoing	1	0	1				Yes				#N/A	#N/A							Yes				0	#N/A			#DIV/0!	#DIV/0!	#DIV/0!	#DIV/0!				Yes
					1				Distributed					#DIV/0!	Ongoing	1	0	1				Yes				#N/A	#N/A							Yes				0	#N/A			#DIV/0!	#DIV/0!	#DIV/0!	#DIV/0!				Yes
					1				Distributed					#DIV/0!	Ongoing	1	0	1				Yes				#N/A	#N/A							Yes				0	#N/A			#DIV/0!	#DIV/0!	#DIV/0!	#DIV/0!				Yes
					1				Distributed					#DIV/0!	Ongoing	1	0	1				Yes				#N/A	#N/A							Yes				0	#N/A			#DIV/0!	#DIV/0!	#DIV/0!	#DIV/0!				Yes
					1				Distributed					#DIV/0!	Ongoing	1	0	1				Yes				#N/A	#N/A							Yes				0	#N/A			#DIV/0!	#DIV/0!	#DIV/0!	#DIV/0!				Yes
					1				Distributed					#DIV/0!	Ongoing	1	0	1				Yes				#N/A	#N/A							Yes				0	#N/A			#DIV/0!	#DIV/0!	#DIV/0!	#DIV/0!				Yes
					1				Distributed					#DIV/0!	Ongoing	1	0	1				Yes				#N/A	#N/A							Yes				0	#N/A			#DIV/0!	#DIV/0!	#DIV/0!	#DIV/0!				Yes
					1				Distributed					#DIV/0!	Ongoing	1	0	1				Yes				#N/A	#N/A							Yes				0	#N/A			#DIV/0!	#DIV/0!	#DIV/0!	#DIV/0!				Yes
					1				Distributed					#DIV/0!	Ongoing	1	0	1				Yes				#N/A	#N/A							Yes				0	#N/A			#DIV/0!	#DIV/0!	#DIV/0!	#DIV/0!				Yes
					1				Distributed					#DIV/0!	Ongoing	1	0	1				Yes				#N/A	#N/A							Yes				0	#N/A			#DIV/0!	#DIV/0!	#DIV/0!	#DIV/0!				Yes
					1				Distributed					#DIV/0!	Ongoing	1	0	1				Yes				#N/A	#N/A							Yes				0	#N/A			#DIV/0!	#DIV/0!	#DIV/0!	#DIV/0!				Yes
					1				Distributed					#DIV/0!	Ongoing	1	0	1				Yes				#N/A	#N/A							Yes				0	#N/A			#DIV/0!	#DIV/0!	#DIV/0!	#DIV/0!				Yes
					1				Distributed					#DIV/0!	Ongoing	1	0	1				Yes				#N/A	#N/A							Yes				0	#N/A			#DIV/0!	#DIV/0!	#DIV/0!	#DIV/0!				Yes
					1				Distributed					#DIV/0!	Ongoing	1	0	1				Yes				#N/A	#N/A							Yes				0	#N/A			#DIV/0!	#DIV/0!	#DIV/0!	#DIV/0!				Yes
					1				Distributed					#DIV/0!	Ongoing	1	0	1				Yes				#N/A	#N/A							Yes				0	#N/A			#DIV/0!	#DIV/0!	#DIV/0!	#DIV/0!				Yes
					1				Distributed					#DIV/0!	Ongoing	1	0	1				Yes				#N/A	#N/A							Yes				0	#N/A			#DIV/0!	#DIV/0!	#DIV/0!	#DIV/0!				Yes
					1				Distributed					#DIV/0!	Ongoing	1	0	1				Yes				#N/A	#N/A							Yes				0	#N/A			#DIV/0!	#DIV/0!	#DIV/0!	#DIV/0!				Yes
					1				Distributed					#DIV/0!	Ongoing	1	0	1				Yes				#N/A	#N/A							Yes				0	#N/A			#DIV/0!	#DIV/0!	#DIV/0!	#DIV/0!				Yes
					1				Distributed					#DIV/0!	Ongoing	1	0	1				Yes				#N/A	#N/A							Yes				0	#N/A			#DIV/0!	#DIV/0!	#DIV/0!	#DIV/0!				Yes
					1				Distributed					#DIV/0!	Ongoing	1	0	1				Yes				#N/A	#N/A							Yes				0	#N/A			#DIV/0!	#DIV/0!	#DIV/0!	#DIV/0!				Yes
					1				Distributed					#DIV/0!	Ongoing	1	0	1				Yes				#N/A	#N/A							Yes				0	#N/A			#DIV/0!	#DIV/0!	#DIV/0!	#DIV/0!				Yes
					1				Distributed					#DIV/0!	Ongoing	1	0	1				Yes				#N/A	#N/A							Yes				0	#N/A			#DIV/0!	#DIV/0!	#DIV/0!	#DIV/0!				Yes
					1				Distributed					#DIV/0!	Ongoing	1	0	1				Yes				#N/A	#N/A							Yes				0	#N/A			#DIV/0!	#DIV/0!	#DIV/0!	#DIV/0!				Yes
					1				Distributed					#DIV/0!	Ongoing	1	0	1				Yes				#N/A	#N/A							Yes				0	#N/A			#DIV/0!	#DIV/0!	#DIV/0!	#DIV/0!				Yes
					1				Distributed					#DIV/0!	Ongoing	1	0	1				Yes				#N/A	#N/A							Yes				0	#N/A			#DIV/0!	#DIV/0!	#DIV/0!	#DIV/0!				Yes
					1				Distributed					#DIV/0!	Ongoing	1	0	1				Yes				#N/A	#N/A							Yes				0	#N/A			#DIV/0!	#DIV/0!	#DIV/0!	#DIV/0!				Yes
					1				Distributed					#DIV/0!	Ongoing	1	0	1				Yes				#N/A	#N/A							Yes				0	#N/A			#DIV/0!	#DIV/0!	#DIV/0!	#DIV/0!				Yes
					1				Distributed					#DIV/0!	Ongoing	1	0	1				Yes				#N/A	#N/A							Yes				0	#N/A			#DIV/0!	#DIV/0!	#DIV/0!	#DIV/0!				Yes
					1				Distributed					#DIV/0!	Ongoing	1	0	1				Yes				#N/A	#N/A							Yes				0	#N/A			#DIV/0!	#DIV/0!	#DIV/0!	#DIV/0!				Yes
					1				Distributed					#DIV/0!	Ongoing	1	0	1				Yes				#N/A	#N/A							Yes				0	#N/A			#DIV/0!	#DIV/0!	#DIV/0!	#DIV/0!				Yes
					1				Distributed					#DIV/0!	Ongoing	1	0	1				Yes				#N/A	#N/A							Yes				0	#N/A			#DIV/0!	#DIV/0!	#DIV/0!	#DIV/0!				Yes
					1				Distributed					#DIV/0!	Ongoing	1	0	1				Yes				#N/A	#N/A							Yes				0	#N/A			#DIV/0!	#DIV/0!	#DIV/0!	#DIV/0!				Yes
					1				Distributed					#DIV/0!	Ongoing	1	0	1				Yes				#N/A	#N/A							Yes				0	#N/A			#DIV/0!	#DIV/0!	#DIV/0!	#DIV/0!				Yes
					1				Distributed					#DIV/0!	Ongoing	1	0	1				Yes				#N/A	#N/A							Yes				0	#N/A			#DIV/0!	#DIV/0!	#DIV/0!	#DIV/0!				Yes
					1				Distributed					#DIV/0!	Ongoing	1	0	1				Yes				#N/A	#N/A							Yes				0	#N/A			#DIV/0!	#DIV/0!	#DIV/0!	#DIV/0!				Yes
					1				Distributed					#DIV/0!	Ongoing	1	0	1				Yes				#N/A	#N/A							Yes				0	#N/A			#DIV/0!	#DIV/0!	#DIV/0!	#DIV/0!				Yes
					1				Distributed					#DIV/0!	Ongoing	1	0	1				Yes				#N/A	#N/A							Yes				0	#N/A			#DIV/0!	#DIV/0!	#DIV/0!	#DIV/0!				Yes
					1				Distributed					#DIV/0!	Ongoing	1	0	1				Yes				#N/A	#N/A							Yes				0	#N/A			#DIV/0!	#DIV/0!	#DIV/0!	#DIV/0!				Yes
					1				Distributed					#DIV/0!	Ongoing	1	0	1				Yes				#N/A	#N/A							Yes				0	#N/A			#DIV/0!	#DIV/0!	#DIV/0!	#DIV/0!				Yes
					1				Distributed					#DIV/0!	Ongoing	1	0	1				Yes				#N/A	#N/A							Yes				0	#N/A			#DIV/0!	#DIV/0!	#DIV/0!	#DIV/0!				Yes
					1				Distributed					#DIV/0!	Ongoing	1	0	1				Yes				#N/A	#N/A							Yes				0	#N/A			#DIV/0!	#DIV/0!	#DIV/0!	#DIV/0!				Yes
					1				Distributed					#DIV/0!	Ongoing	1	0	1				Yes				#N/A	#N/A							Yes				0	#N/A			#DIV/0!	#DIV/0!	#DIV/0!	#DIV/0!				Yes
					1				Distributed					#DIV/0!	Ongoing	1	0	1				Yes				#N/A	#N/A							Yes				0	#N/A			#DIV/0!	#DIV/0!	#DIV/0!	#DIV/0!				Yes
					1				Distributed					#DIV/0!	Ongoing	1	0	1				Yes				#N/A	#N/A							Yes				0	#N/A			#DIV/0!	#DIV/0!	#DIV/0!	#DIV/0!				Yes
					1				Distributed					#DIV/0!	Ongoing	1	0	1				Yes				#N/A	#N/A							Yes				0	#N/A			#DIV/0!	#DIV/0!	#DIV/0!	#DIV/0!				Yes
					1				Distributed					#DIV/0!	Ongoing	1	0	1				Yes				#N/A	#N/A							Yes				0	#N/A			#DIV/0!	#DIV/0!	#DIV/0!	#DIV/0!				Yes
					1				Distributed					#DIV/0!	Ongoing	1	0	1				Yes				#N/A	#N/A							Yes				0	#N/A			#DIV/0!	#DIV/0!	#DIV/0!	#DIV/0!				Yes
					1				Distributed					#DIV/0!	Ongoing	1	0	1				Yes				#N/A	#N/A							Yes				0	#N/A			#DIV/0!	#DIV/0!	#DIV/0!	#DIV/0!				Yes
					1				Distributed					#DIV/0!	Ongoing	1	0	1				Yes				#N/A	#N/A							Yes				0	#N/A			#DIV/0!	#DIV/0!	#DIV/0!	#DIV/0!				Yes
					1				Distributed					#DIV/0!	Ongoing	1	0	1				Yes				#N/A	#N/A							Yes				0	#N/A			#DIV/0!	#DIV/0!	#DIV/0!	#DIV/0!				Yes
					1				Distributed					#DIV/0!	Ongoing	1	0	1				Yes				#N/A	#N/A							Yes				0	#N/A			#DIV/0!	#DIV/0!	#DIV/0!	#DIV/0!				Yes
					1				Distributed					#DIV/0!	Ongoing	1	0	1				Yes				#N/A	#N/A							Yes				0	#N/A			#DIV/0!	#DIV/0!	#DIV/0!	#DIV/0!				Yes
					1				Distributed					#DIV/0!	Ongoing	1	0	1				Yes				#N/A	#N/A							Yes				0	#N/A			#DIV/0!	#DIV/0!	#DIV/0!	#DIV/0!				Yes
					1				Distributed					#DIV/0!	Ongoing	1	0	1				Yes				#N/A	#N/A							Yes				0	#N/A			#DIV/0!	#DIV/0!	#DIV/0!	#DIV/0!				Yes
					1				Distributed					#DIV/0!	Ongoing	1	0	1				Yes				#N/A	#N/A							Yes				0	#N/A			#DIV/0!	#DIV/0!	#DIV/0!	#DIV/0!				Yes
					1				Distributed					#DIV/0!	Ongoing	1	0	1				Yes				#N/A	#N/A							Yes				0	#N/A			#DIV/0!	#DIV/0!	#DIV/0!	#DIV/0!				Yes
					1				Distributed					#DIV/0!	Ongoing	1	0	1				Yes				#N/A	#N/A							Yes				0	#N/A			#DIV/0!	#DIV/0!	#DIV/0!	#DIV/0!				Yes
					1				Distributed					#DIV/0!	Ongoing	1	0	1				Yes				#N/A	#N/A							Yes				0	#N/A			#DIV/0!	#DIV/0!	#DIV/0!	#DIV/0!				Yes
					1				Distributed					#DIV/0!	Ongoing	1	0	1				Yes				#N/A	#N/A							Yes				0	#N/A			#DIV/0!	#DIV/0!	#DIV/0!	#DIV/0!				Yes
					1				Distributed					#DIV/0!	Ongoing	1	0	1				Yes				#N/A	#N/A							Yes				0	#N/A			#DIV/0!	#DIV/0!	#DIV/0!	#DIV/0!				Yes
					1				Distributed					#DIV/0!	Ongoing	1	0	1				Yes				#N/A	#N/A							Yes				0	#N/A			#DIV/0!	#DIV/0!	#DIV/0!	#DIV/0!				Yes
					1				Distributed					#DIV/0!	Ongoing	1	0	1				Yes				#N/A	#N/A							Yes				0	#N/A			#DIV/0!	#DIV/0!	#DIV/0!	#DIV/0!				Yes
					1				Distributed					#DIV/0!	Ongoing	1	0	1				Yes				#N/A	#N/A							Yes				0	#N/A			#DIV/0!	#DIV/0!	#DIV/0!	#DIV/0!				Yes
					1				Distributed					#DIV/0!	Ongoing	1	0	1				Yes				#N/A	#N/A							Yes				0	#N/A			#DIV/0!	#DIV/0!	#DIV/0!	#DIV/0!				Yes
					1				Distributed					#DIV/0!	Ongoing	1	0	1				Yes				#N/A	#N/A							Yes				0	#N/A			#DIV/0!	#DIV/0!	#DIV/0!	#DIV/0!				Yes
					1				Distributed					#DIV/0!	Ongoing	1	0	1				Yes				#N/A	#N/A							Yes				0	#N/A			#DIV/0!	#DIV/0!	#DIV/0!	#DIV/0!				Yes
					1				Distributed					#DIV/0!	Ongoing	1	0	1				Yes				#N/A	#N/A							Yes				0	#N/A			#DIV/0!	#DIV/0!	#DIV/0!	#DIV/0!				Yes
					1				Distributed					#DIV/0!	Ongoing	1	0	1				Yes				#N/A	#N/A							Yes				0	#N/A			#DIV/0!	#DIV/0!	#DIV/0!	#DIV/0!				Yes
					1				Distributed					#DIV/0!	Ongoing	1	0	1				Yes				#N/A	#N/A							Yes				0	#N/A			#DIV/0!	#DIV/0!	#DIV/0!	#DIV/0!				Yes
					1				Distributed					#DIV/0!	Ongoing	1	0	1				Yes				#N/A	#N/A							Yes				0	#N/A			#DIV/0!	#DIV/0!	#DIV/0!	#DIV/0!				Yes
					1				Distributed					#DIV/0!	Ongoing	1	0	1				Yes				#N/A	#N/A							Yes				0	#N/A			#DIV/0!	#DIV/0!	#DIV/0!	#DIV/0!				Yes
					1				Distributed					#DIV/0!	Ongoing	1	0	1				Yes				#N/A	#N/A							Yes				0	#N/A			#DIV/0!	#DIV/0!	#DIV/0!	#DIV/0!				Yes
					1				Distributed					#DIV/0!	Ongoing	1	0	1				Yes				#N/A	#N/A							Yes				0	#N/A			#DIV/0!	#DIV/0!	#DIV/0!	#DIV/0!				Yes
					1				Distributed					#DIV/0!	Ongoing	1	0	1				Yes				#N/A	#N/A							Yes				0	#N/A			#DIV/0!	#DIV/0!	#DIV/0!	#DIV/0!				Yes
					1				Distributed					#DIV/0!	Ongoing	1	0	1				Yes				#N/A	#N/A							Yes				0	#N/A			#DIV/0!	#DIV/0!	#DIV/0!	#DIV/0!				Yes
					1				Distributed					#DIV/0!	Ongoing	1	0	1				Yes				#N/A	#N/A							Yes				0	#N/A			#DIV/0!	#DIV/0!	#DIV/0!	#DIV/0!				Yes
					1				Distributed					#DIV/0!	Ongoing	1	0	1				Yes				#N/A	#N/A							Yes				0	#N/A			#DIV/0!	#DIV/0!	#DIV/0!	#DIV/0!				Yes
					1				Distributed					#DIV/0!	Ongoing	1	0	1				Yes				#N/A	#N/A							Yes				0	#N/A			#DIV/0!	#DIV/0!	#DIV/0!	#DIV/0!				Yes
					1				Distributed					#DIV/0!	Ongoing	1	0	1				Yes				#N/A	#N/A							Yes				0	#N/A			#DIV/0!	#DIV/0!	#DIV/0!	#DIV/0!				Yes
					1				Distributed					#DIV/0!	Ongoing	1	0	1				Yes				#N/A	#N/A							Yes				0	#N/A			#DIV/0!	#DIV/0!	#DIV/0!	#DIV/0!				Yes
					1				Distributed					#DIV/0!	Ongoing	1	0	1				Yes				#N/A	#N/A							Yes				0	#N/A			#DIV/0!	#DIV/0!	#DIV/0!	#DIV/0!				Yes
					1				Distributed					#DIV/0!	Ongoing	1	0	1				Yes				#N/A	#N/A							Yes				0	#N/A			#DIV/0!	#DIV/0!	#DIV/0!	#DIV/0!				Yes
					1				Distributed					#DIV/0!	Ongoing	1	0	1				Yes				#N/A	#N/A							Yes				0	#N/A			#DIV/0!	#DIV/0!	#DIV/0!	#DIV/0!				Yes
					1				Distributed					#DIV/0!	Ongoing	1	0	1				Yes				#N/A	#N/A							Yes				0	#N/A			#DIV/0!	#DIV/0!	#DIV/0!	#DIV/0!				Yes
					1				Distributed					#DIV/0!	Ongoing	1	0	1				Yes				#N/A	#N/A							Yes				0	#N/A			#DIV/0!	#DIV/0!	#DIV/0!	#DIV/0!				Yes
					1				Distributed					#DIV/0!	Ongoing	1	0	1				Yes				#N/A	#N/A							Yes				0	#N/A			#DIV/0!	#DIV/0!	#DIV/0!	#DIV/0!				Yes
					1				Distributed					#DIV/0!	Ongoing	1	0	1				Yes				#N/A	#N/A							Yes				0	#N/A			#DIV/0!	#DIV/0!	#DIV/0!	#DIV/0!				Yes
					1				Distributed					#DIV/0!	Ongoing	1	0	1				Yes				#N/A	#N/A							Yes				0	#N/A			#DIV/0!	#DIV/0!	#DIV/0!	#DIV/0!				Yes
					1				Distributed					#DIV/0!	Ongoing	1	0	1				Yes				#N/A	#N/A							Yes				0	#N/A			#DIV/0!	#DIV/0!	#DIV/0!	#DIV/0!				Yes
					1				Distributed					#DIV/0!	Ongoing	1	0	1				Yes				#N/A	#N/A							Yes				0	#N/A			#DIV/0!	#DIV/0!	#DIV/0!	#DIV/0!				Yes
					1				Distributed					#DIV/0!	Ongoing	1	0	1				Yes				#N/A	#N/A							Yes				0	#N/A			#DIV/0!	#DIV/0!	#DIV/0!	#DIV/0!				Yes
					1				Distributed					#DIV/0!	Ongoing	1	0	1				Yes				#N/A	#N/A							Yes				0	#N/A			#DIV/0!	#DIV/0!	#DIV/0!	#DIV/0!				Yes
					1				Distributed					#DIV/0!	Ongoing	1	0	1				Yes				#N/A	#N/A							Yes				0	#N/A			#DIV/0!	#DIV/0!	#DIV/0!	#DIV/0!				Yes
					1				Distributed					#DIV/0!	Ongoing	1	0	1				Yes				#N/A	#N/A							Yes				0	#N/A			#DIV/0!	#DIV/0!	#DIV/0!	#DIV/0!				Yes
					1				Distributed					#DIV/0!	Ongoing	1	0	1				Yes				#N/A	#N/A							Yes				0	#N/A			#DIV/0!	#DIV/0!	#DIV/0!	#DIV/0!				Yes
					1				Distributed					#DIV/0!	Ongoing	1	0	1				Yes				#N/A	#N/A							Yes				0	#N/A			#DIV/0!	#DIV/0!	#DIV/0!	#DIV/0!				Yes
					1				Distributed					#DIV/0!	Ongoing	1	0	1				Yes				#N/A	#N/A							Yes				0	#N/A			#DIV/0!	#DIV/0!	#DIV/0!	#DIV/0!				Yes
					1				Distributed					#DIV/0!	Ongoing	1	0	1				Yes				#N/A	#N/A							Yes				0	#N/A			#DIV/0!	#DIV/0!	#DIV/0!	#DIV/0!				Yes
					1				Distributed					#DIV/0!	Ongoing	1	0	1				Yes				#N/A	#N/A							Yes				0	#N/A			#DIV/0!	#DIV/0!	#DIV/0!	#DIV/0!				Yes
					1				Distributed					#DIV/0!	Ongoing	1	0	1				Yes				#N/A	#N/A							Yes				0	#N/A			#DIV/0!	#DIV/0!	#DIV/0!	#DIV/0!				Yes
				If you need to add more rows, click on the bottom right corner of the cell in this column in which the last ingredient is listed and drag your cursor down as far as you need.
[truncated: 3 more columns]

## Sheet: Materials
Materials & Equipment
List any materials or equipment used to implement the intervention. If the same item is used for both T and C conditions at one site, e.g., a laptop cart at a school which hosts both T and C students, enter this item twice with relevant percentage of time for each condition (T and C). Columns with underlined headings MUST be completed, either by entering a number or using the dropdown feature. Co…
Optional: enter site ID	Use dropdown to select site name. If dropdown is empty, go back to Setup and enter site names in Table 3.	Optional: If you have different categories of sites (e.g., schools, districts and state education agencies), you can label these in the Site Type list in the Lists tab and assign each ingredient to one of these so that they show in the Summary by site type table (Table 8) in the Summary tab	Indicate for which treatment or control condition this ingredient is used. If used for multiple conditions, use one row for each but remember to split the amount for each as appropriate	Enter the name of the material or piece of equipment	This is the year in which the ingredient is used. CAPCAT will compare this to the base year you selected in Setup tab Table 2 and, if needed, will discount or compound the costs of this ingredient	Optional: If your intervention consists of several components you can use this column to assign each ingredient to a component. Use the Component/Activity list in the Lists tab to label the different components or activties you wish to use. If an ingredient is used for multiple components, enter it once for each component with the relevant percentage of time for that activity. If you use this opt…	Optional: Describe how the item is used for the program being evaluated	If all costs of this ingredient are attributable to the site you selected, choose Distributed. If the costs should be spread across multiple sites or all sites, you can choose Centralized and spread these across the sites in the Centralized Costs T or C tabs. You could also repeat the same ingredient for each relevant site in this sheet and indicate they are already Distributed - but that will ta…	Optional: Describe the units applicable to the quantity and price, e.g., whether it is a single item or package of multiple items	Enter the number of units needed for the program	Enter the percentage of time this item is used for this program, e.g., a school laptop may be usable 8 hours per day for 180 days and used for this program 2 hours per day. The percentage would be 25%	Use the dropdown to select "Start-up" if this ingredient is used initially to set up the program but will not recur each year. CAPCAT will spread these costs over the number of years indicated in the key parameters table for startup costs. Otherwise select "Ongoing"	For Start-up ingredients, these values are pulled from the Key Parameters table in the Setup tab. For ingredients that have a usable life of more than one year, CAPCAT spreads the costs over this number of years. If the period is "1," no amortization occurs. You can override the values in this column by entering a different number	This is the interest rate pulled from the Rates tab which is used to amortize ingredients	Enter the percentage of costs to include for this analysis if other than 100% (for example, if some of the program activities or participants are not part of your evaluation)	Enter the local price of this ingredient	Enter the year from which the local price was collected so that CAPCAT can make any necessary inflation adjustment, e.g., 2018	Enter the URL or other source of the price (e.g., District warehouse price list)	Indicate "Yes" if the price you entered is from the same geographical location as you indicated for this site in Setup tab, Table 3	If the price you entered is NOT from the same geographical location as you indicated for this site in Setup tab, Table 3, use the dropdown to select the state from which you obtained the price	If you selected a state in the column to the left, use the dropdown in this column to select the type of location within the state to which the price you obtained is relevant	This column automatically populates with the BEA index for the state and area you selected in the two columns to the left	This is the local price you entered adjusted to indicate the equivalent price in the locality you selected for expressing LOCAL prices in Setup tab, Table 2	This is the inflation-adjusted local price	This is the inflation-adjusted local price after it has been amortized (spread over a number of years) where relevant	Enter the national price of this ingredient	Enter the year from which the national price was collected so that CAPCAT can make any necessary inflation adjustment	Optional: Enter the URL or other source of the price (e.g., National distributor's catalog)	Indicate "Yes" if the price you entered is a national average price, "No" if it is from a specific location	If the price you entered is NOT a national average price, use the dropdown to select the state from which you obtained the price	If you selected a state in the column to the left, use the dropdown in this column to select the type of location within the state to which the price you obtained is relevant	This column automatically populates with the BEA index for the state and area you selected in the two columns to the left	This is the national equivalent price for this ingredient using a geographical index to adjust the price you entered	This is the inflation-adjusted national price	This is the inflation-adjusted national price after it has been amortized	This is the inflation-adjusted cost of this ingredient using local prices. It is adjusted for inflation to the year in which you chose to present costs	This is the inflation-adjusted cost of this ingredient using national prices. It is adjusted for inflation to the year in which you chose to present costs	This is the final cost of this ingredient using local prices. It is adjusted for inflation to the year in which you chose to present costs and either discounted or compounded to the base year you chose in Setup	This is the final cost of this ingredient using national prices. It is adjusted for inflation to the year in which you chose to present costs and either discounted or compounded to the base year you chose in Setup	Optional: Use the dropdown to record which entity contributes this ingredient and bears the cost. If you want to change the entity names, go to the Lists tab. If you use this option, CAPCAT will summarize the results by cost bearer in Summary tab Table 9	Optional: Enter the source of funds, e.g., a Title I grant or General Funds. If you use this option, CAPCAT will summarize the results by Source of Funding in Summary tab Table 10. If you want to change the source names, go to the Lists tab	Optional: Choose Fixed if the amount of this ingredient will not change regardless of the number of participants served. Choose Variable if the amount increases linearly as the number of participants served increase. Choose Lumpy if the amount steps up at intervals, e.g., a new whiteboard for every 16th student. This breakdown will be summarized in Summary tab Table 5	Choose Yes from dropdown unless you want to exclude an ingredient from your analysis to see how the results are affected, e.g. for a TOT analysis	Optional: Use this column if you want to enter actual expenditures. These will not be adjusted in any way and will be totaled separately from the economic costs so that you can present both	Optional: Keep notes of any assumptions you make or to explain anything unusual
Click on "+" sign at left for instructions; click on "-" to close
School ID	Site name	Site type	Condition	Material	Year of use	Component/Activity	Activity/purpose	Cost distribution	Units	Quantity	Percentage of usable time attributed to this program	Cost stage	Period over which the cost is spread (Yrs)	Interest rate (% per year)	Percentage of costs to include in this analysis	Local price (US$)	Year of Local Price	Source of local price	Is the price you used from the location listed for this site in Setup tab Table 3?	If No, from which state is the price from?	What type of area in this state?	BEA index for this state and area	Local price adjusted to location selected for LOCAL prices in Setup tab Table 2	Local price inflation adj. (US$)	Local price amortized (US$)	National price (US$)	Year of National Price	Source of national price	Is the price you used a national price?	If No, which state is it from?	Which type of area in this state?	BEA Index for this state/area	National price equivalent	National price inflation adj. (US$)	National price amortized (US$)	Local cost (US$)	National cost (US$)	Local cost PV	National cost PV	Cost borne by	Source of funding	Cost type	Cost included	Expenditures (US$)	Notes
Ex. 1	District Office	District	T	Laptop for literacy coach	1	Program delivery	Literacy coach uses laptop for data entry, communication, accessing online materials etc.	Centralized	Laptop per TL	1	1	Ongoing	3	0.00428333	1	399.99	2017	Selected best selling laptop from bestbuy.com: https://www.bestbuy.com/site/hp-14-laptop-intel-core-i3-4gb-memory-128gb-solid-state-drive-ash-silver-keyboard-frame/6326270.p?skuId=6326270	Yes				#N/A	399.99	134.474	399.99	2017	Selected best selling laptop from bestbuy.com: https://www.bestbuy.com/site/hp-14-laptop-intel-core-i3-4gb-memory-128gb-solid-state-drive-ash-silver-keyboard-frame/6326270.p?skuId=6326270	Yes				400	399.99	134.474	134.474	134.474	134.474	134.474	Federal govt	Title I	Lumpy	Yes	399.99	Assume one per literacy coach lasting 3 yrs, used only for this program
Ex. 2	Site 1	School	C	Laptops for students	1	Program delivery	Students each engage with program X online using 1-1 laptops, 36 hrs total out of 1392 usable hours	Distributed	Laptop per person	8	0.0258621	Ongoing	3	0.00428333	1	399.99	2017	Selected best selling laptop from bestbuy.com: https://www.bestbuy.com/site/hp-14-laptop-intel-core-i3-4gb-memory-128gb-solid-state-drive-ash-silver-keyboard-frame/6326270.p?skuId=6326270	Yes				#N/A	399.99	134.474	399.99	2017	Selected best selling laptop from bestbuy.com: https://www.bestbuy.com/site/hp-14-laptop-intel-core-i3-4gb-memory-128gb-solid-state-drive-ash-silver-keyboard-frame/6326270.p?skuId=6326270	Yes				400	399.99	134.474	1075.79	1075.79	1075.79	1075.79	Federal govt	Title I	Variable	Yes		Assume laptop lasts 3 yrs and is usable 1392 hrs per yr
Ex. 3	Site 1	School	C	Headphones for training	1	Training	For 2hr online training for instructional assistant, 2 hrs of 1392 usable hours	Distributed	1 Set of headphones	1	0.00143678	Start-up	7	0.00726667	1	29.99	2017	Bestbuy	Yes				#N/A	29.99	4.40972	29.99	2017	Bestbuy	Yes				30	29.99	4.40972	4.40972	4.40972	4.40972	4.40972	Federal govt	Title I	Lumpy	Yes		Assume headphones last 1 yr but amortize training costs
Ex. 4	Site 2	School	T	Test packets	1	Testing	Used to determine student progress	Distributed	Individual tests	200	1	Ongoing	1	0	1	5	2017	District office admin records	Yes				#N/A	5	5	5	2017	www.supplierwebsite.com	Yes				5	5	5	1000	1000	1000	1000	University	Private Grant	Variable	Yes	1000
Click on "+" sign at left for examples; click on "-" to close
TOTAL																																				118547	118658	118547	118658	474410				305622
Site ID	Site name	Site type	Condition	Material	Year of use	Component/Activity	Activity/purpose	Cost distribution	Units	Quantity	Percentage of usable time attributed to this program	Cost stage	Period over which the cost is spread (Yrs)	Interest rate (% per year)	Percentage of costs to include in this analysis	Local price (US$)	Year of Local Price	Source of local price	Is the price you used from the location listed for this site in Setup tab Table 3?	If No, from which state is the price from?	What type of area in this state?	BEA index for this state and area	Local price adjusted to location selected for LOCAL prices in Setup tab Table 2	Local price inflation adj. (US$)	Local price amortized (US$)	National price (US$)	Year of National Price	Source of national price	Is the price you used a national price?	If No, which state is it from?	Which type of area in this state?	BEA Index for this state/area	National price equivalent	National price inflation adj. (US$)	National price amortized (US$)	Local cost (US$)	National cost (US$)	Local cost PV	National cost PV	Cost borne by	Source of funding	Cost type	Cost included	Expenditures (US$)	Notes	National -Local
	District Office	District	T1	Tongue depressors	1	Basic Health Service Delivery	Used for dental screening by the 3 district-hired LPNs who do screenings in 92 ES	Centralized	Box of 500	5	0.25	Ongoing	1	0	1	8.5	2020	https://www.schoolhealth.com/school-health-tongue-depressors	Yes				8.5	8.19844	8.19844	8.5	2020	https://www.schoolhealth.com/school-health-tongue-depressors	Yes				8.5	8.19844	8.19844	10.2481	10.2481	10.2481	10.2481	District	General Funds	Variable	Yes	10.2481	Spread across 92 ES. 1 pack per 18 schools = 5 total for district. 23/92=25% attributed across all 23 T schools	0
	District Office	District	T1	Gloves for dental screening	1	Basic Health Service Delivery	Used for dental screening by the 3 district-hired LPNs who do screenings in 92 ES	Centralized	Box of 100	6	0.25	Ongoing	1	0	1	9.4	2020	https://www.schoolhealth.com/school-health-premium-exam-gloves	Yes				9.4	9.06651	9.06651	9.4	2020	https://www.schoolhealth.com/school-health-premium-exam-gloves	Yes				9.4	9.06651	9.06651	13.5998	13.5998	13.5998	13.5998	District	General Funds	Variable	Yes	13.5998	Spread across 92 ES. 1 pack per 15 schools = 6 total for district. 23/92=25% attributed across all 23 T schools	0
	District Office	District	T1	Health manual for UAPs	1	Basic Health Service Delivery	Created by APRNs and copies printed for district	Centralized	Lump sum for copying fee for all 10000 manuals	10000	0.137725	Start-up	5	0.0274833	1	0.755814	2018	School district records	Yes				0.755814	0.755814	0.163851	0.755814	2018	School district records	No	KY	Kentucky (Metropolitan Portion)	0.895	0.844485	0.844485	0.183074	225.664	252.138	225.664	252.138	District	General Funds	Variable	Yes	1040.94	Spread across all 167 schools. Training information about administering medicines. 60 per school. Distributed to people who were trained and additional copies for people not trained as well.	26.4745
	District Office	District	T1	Audiometers	1	Basic Health Service Delivery	For 3 nurses who visit 92 ES to conduct screenings	Centralized	Audiometer	3	0.25	Start-up	5	0.0274833	1	2288.1	2020	https://www.schoolhealth.com/maico-ma-25-pure-tone-screeners-and-accessories	Yes				2288.1	2206.92	478.434	2288.1	2020	https://www.schoolhealth.com/maico-ma-25-pure-tone-screeners-and-accessories	Yes				2288.1	2206.92	478.434	358.826	358.826	358.826	358.826	District	General Funds	Fixed	Yes	1655.19	Spread across 92 ES. 1 per 30 schools = 3 total for district, attribute 23/92 = 25% to T schools	0
	District Office	District	T1	Stadiometers (yardsticks)	1	Basic Health Service Delivery	Stadiometer ($243) + carrying case ($77.30). For 3 nurses who visit 92 ES to conduct screenings	Centralized	Stadiometer	2	0.25	Start-up	5	0.0274833	1	320.3	2020	https://www.schoolhealth.com/seca-portable-stadiometer-and-carrying-case	Yes				320.3	308.937	66.9737	320.3	2020	https://www.schoolhealth.com/seca-portable-stadiometer-and-carrying-case	Yes				320.3	308.937	66.9737	33.4869	33.4869	33.4869	33.4869	District	General Funds	Fixed	Yes	154.468	Spread across 92 ES. 1 per 46 schools. 2 total for district, attribute 23/92 = 25% to T schools	0
	District Office	District	T1	Vision Screener	1	Basic Health Service Delivery	For 3 nurses who visit 92 ES to conduct screenings	Centralized	Vision screener	2	0.25	Start-up	5	0.0274833	1	7600	2020	https://www.schoolhealth.com/welch-allyn-vs100s-b-spot-vision-screener-and-accessories	Yes				7600	7330.37	1589.14	7600	2020	https://www.schoolhealth.com/welch-allyn-vs100s-b-spot-vision-screener-and-accessories	Yes				7600	7330.37	1589.14	794.568	794.568	794.568	794.568	District	General Funds	Fixed	Yes	3665.19	Spread across 92 ES. 1 per 46 schools. 2 total for district, attribute 23/92 = 25% to T schools	0
	District Office	District	T1	Calibration fees for 3 audiometers.	1	Basic Health Service Delivery	$1000/year calibration costs. For 3 nurses who visit 92 ES to conduct screenings. Annual fee	Centralized	Annual lump sum fee for all 3 audiometers	1	0.25	Ongoing	1	0	1	1000	2018	School district records	Yes				1000	1000	1000	1000	2018	School district records	No	KY	Kentucky (Metropolitan Portion)	0.895	1117.32	1117.32	1117.32	250	279.33	250	279.33	District	General Funds	Fixed	Yes	250	Spread across 92 ES; attribute 23/92 = 25% to T schools	29.3296
	District Office	District	T1	Scales	1	Basic Health Service Delivery	For 3 nurses who visit 92 ES to conduct screenings	Centralized	Scale	6	0.25	Start-up	5	0.0274833	1	65.95	2020	https://www.schoolhealth.com/health-o-meter-800kl-digital-scale	Yes				65.95	63.6103	13.7899	65.95	2020	https://www.schoolhealth.com/health-o-meter-800kl-digital-scale	Yes				65.95	63.6103	13.7899	20.6849	20.6849	20.6849	20.6849	District	General Funds	Fixed	Yes	95.4154	Spread across 92 ES. 1 per 15 schools = 6 total for district. 23/92=25% attributed across all 23 T schools	0
	District Office	District	T1	Laptop cart for training	1	Training for UAPs	1 cart for the district to use for training sessions. Holds 10 laptops	Centralized	10-laptop cart	1	0.137725	Start-up	5	0.0274833	1	1051.92	2018	https://www.cdw.com/product/datamation-10-module-notebook-pc-security-cart/1229595	Yes				1051.92	1051.92	228.044	1051.92	2018	https://www.cdw.com/product/datamation-10-module-notebook-pc-security-cart/1229595	Yes				1051.92	1051.92	228.044	31.4072	31.4072	31.4072	31.4072	District	General Funds	Fixed	Yes	144.875	Spread across all 167 schools. Some people bring their own laptops.	0
	District Office	District	T1	Laptops for training	1	Training for UAPs	10 Chromebooks for district trainings	Centralized	Chromebook	10	0.137725	Start-up	3	0.026275	1	312.98	2020	https://www.cdw.com/product/lenovo-14e-chromebook-14-a4-9120c-4gb-ram-32gb-chrome-dsp/6025027?pfm=srh	Yes				312.98	301.876	105.959	312.98	2020	https://www.cdw.com/product/lenovo-14e-chromebook-14-a4-9120c-4gb-ram-32gb-chrome-dsp/6025027?pfm=srh	Yes				312.98	301.876	105.959	145.932	145.932	145.932	145.932	District	General Funds	Fixed	Yes	415.758	Spread across all 167 schools.	0
	District Office	District	T1	Laptops for APRNs	1	Basic Health Service Delivery	6 Chromebooks + 3 yr warranties	Centralized	Chromebook plus 3 yr warranty	6	0.137725	Start-up	3	0.026275	1	312.98	2020	https://www.cdw.com/product/lenovo-14e-chromebook-14-a4-9120c-4gb-ram-32gb-chrome-dsp/6025027?pfm=srh	Yes				312.98	301.876	105.959	312.98	2020	https://www.cdw.com/product/lenovo-14e-chromebook-14-a4-9120c-4gb-ram-32gb-chrome-dsp/6025027?pfm=srh	Yes				312.98	301.876	105.959	87.5589	87.5589	87.5589	87.5589	District	General Funds	Fixed	Yes	249.455	Spread across all 167 schools. 1 per each of 6 APRNs (each one serves 25-30 schools)	0
	District Office	District	T1	Laptops for 3 ES screening nurses	1	Basic Health Service Delivery	3 Chromebooks + 3 yr warranties	Centralized	Chromebook plus 3 yr warranty	3	0.25	Start-up	3	0.026275	1	312.98	2020	https://www.cdw.com/product/lenovo-14e-chromebook-14-a4-9120c-4gb-ram-32gb-chrome-dsp/6025027?pfm=srh	Yes				312.98	301.876	105.959	312.98	2020	https://www.cdw.com/product/lenovo-14e-chromebook-14-a4-9120c-4gb-ram-32gb-chrome-dsp/6025027?pfm=srh	Yes				312.98	301.876	105.959	79.4692	79.4692	79.4692	79.4692	District	General Funds	Fixed	Yes	226.407	Spread across 92 ES. 1 per each of 3 screening nurses (each one serves approx. 30 schools); attribute 23/92 = 25% to T schools	0
	District Office	District	C1	Tongue depressors	1	Basic Health Service Delivery	Used for dental screening by the 3 district-hired LPNs who do screenings in 92 ES	Centralized	Box of 500	5	0.25	Ongoing	1	0	1	8.5	2020	https://www.cdw.com/product/lenovo-14e-chromebook-14-a4-9120c-4gb-ram-32gb-chrome-dsp/6025027?pfm=srh	Yes				8.5	8.19844	8.19844	8.5	2020	https://www.schoolhealth.com/school-health-tongue-depressors	Yes				8.5	8.19844	8.19844	10.2481	10.2481	10.2481	10.2481	District	General Funds	Variable	Yes	10.2481	Spread across 92 ES. 1 pack per 18 schools = 5 total for district. 23/92=25% attributed across all 23 C schools	0
	District Office	District	C1	Gloves for dental screening	1	Basic Health Service Delivery	Used for dental screening by the 3 district-hired LPNs who do screenings in 92 ES	Centralized	Box of 100	6	0.25	Ongoing	1	0	1	9.4	2020	https://www.cdw.com/product/lenovo-14e-chromebook-14-a4-9120c-4gb-ram-32gb-chrome-dsp/6025027?pfm=srh	Yes				9.4	9.06651	9.06651	9.4	2020	https://www.schoolhealth.com/school-health-premium-exam-gloves	Yes				9.4	9.06651	9.06651	13.5998	13.5998	13.5998	13.5998	District	General Funds	Variable	Yes	13.5998	Spread across 92 ES. 1 pack per 15 schools = 6 total for district. 23/92=25% attributed across all 23 C schools	0
	District Office	District	C1	Health manual for UAPs	1	Basic Health Service Delivery	Created by APRNs and copies printed for district	Centralized	Lump sum for copying fee for all 10000 manuals	10000	0.137725	Start-up	5	0.0274833	1	0.755814	2018	https://www.cdw.com/product/lenovo-14e-chromebook-14-a4-9120c-4gb-ram-32gb-chrome-dsp/6025027?pfm=srh	Yes				0.755814	0.755814	0.163851	0.755814	2018	School district records	No	KY	Kentucky (Metropolitan Portion)	0.895	0.844485	0.844485	0.183074	225.664	252.138	225.664	252.138	District	General Funds	Variable	Yes	1040.94	Spread across all 167 schools. Training information about administering medicines. 60 per school. Distributed to people who were trained and additional copies for people not trained as well.	26.4745
	District Office	District	C1	Audiometers	1	Basic Health Service Delivery	For 3 nurses who visit 92 ES to conduct screenings	Centralized	Audiometer	3	0.25	Start-up	5	0.0274833	1	2288.1	2020	https://www.cdw.com/product/lenovo-14e-chromebook-14-a4-9120c-4gb-ram-32gb-chrome-dsp/6025027?pfm=srh	Yes				2288.1	2206.92	478.434	2288.1	2020	https://www.schoolhealth.com/maico-ma-25-pure-tone-screeners-and-accessories	Yes				2288.1	2206.92	478.434	358.826	358.826	358.826	358.826	District	General Funds	Fixed	Yes	1655.19	Spread across 92 ES. 1 per 30 schools = 3 total for district, attribute 23/92 = 25% to C schools	0
	District Office	District	C1	Stadiometers (yardsticks)	1	Basic Health Service Delivery	Stadiometer ($243) + carrying case ($77.30). For 3 nurses who visit 92 ES to conduct screenings	Centralized	Stadiometer	2	0.25	Start-up	5	0.0274833	1	320.3	2020	https://www.cdw.com/product/lenovo-14e-chromebook-14-a4-9120c-4gb-ram-32gb-chrome-dsp/6025027?pfm=srh	Yes				320.3	308.937	66.9737	320.3	2020	https://www.schoolhealth.com/seca-portable-stadiometer-and-carrying-case	Yes				320.3	308.937	66.9737	33.4869	33.4869	33.4869	33.4869	District	General Funds	Fixed	Yes	154.468	Spread across 92 ES. 1 per 46 schools. 2 total for district, attribute 23/92 = 25% to C schools	0
	District Office	District	C1	Vision Screener	1	Basic Health Service Delivery	For 3 nurses who visit 92 ES to conduct screenings	Centralized	Vision screener	2	0.25	Start-up	5	0.0274833	1	7600	2020	https://www.cdw.com/product/lenovo-14e-chromebook-14-a4-9120c-4gb-ram-32gb-chrome-dsp/6025027?pfm=srh	Yes				7600	7330.37	1589.14	7600	2020	https://www.schoolhealth.com/welch-allyn-vs100s-b-spot-vision-screener-and-accessories	Yes				7600	7330.37	1589.14	794.568	794.568	794.568	794.568	District	General Funds	Fixed	Yes	3665.19	Spread across 92 ES. 1 per 46 schools. 2 total for district, attribute 23/92 = 25% to C schools	0
	District Office	District	C1	Calibration fees for 3 audiometers.	1	Basic Health Service Delivery	$1000/year calibration costs. For 3 nurses who visit 92 ES to conduct screenings	Centralized	Annual lump sum fee for all 3 audiometers	1	0.25	Ongoing	1	0	1	1000	2018	https://www.cdw.com/product/lenovo-14e-chromebook-14-a4-9120c-4gb-ram-32gb-chrome-dsp/6025027?pfm=srh	Yes				1000	1000	1000	1000	2018	School district records	No	KY	Kentucky (Metropolitan Portion)	0.895	1117.32	1117.32	1117.32	250	279.33	250	279.33	District	General Funds	Fixed	Yes	250	Spread across 92 ES; attribute 23/92 = 25% to C schools	29.3296
	District Office	District	C1	Scales	1	Basic Health Service Delivery	For 3 nurses who visit 92 ES to conduct screenings	Centralized	Scale	6	0.25	Start-up	5	0.0274833	1	65.95	2020	https://www.cdw.com/product/lenovo-14e-chromebook-14-a4-9120c-4gb-ram-32gb-chrome-dsp/6025027?pfm=srh	Yes				65.95	63.6103	13.7899	65.95	2020	https://www.schoolhealth.com/health-o-meter-800kl-digital-scale	Yes				65.95	63.6103	13.7899	20.6849	20.6849	20.6849	20.6849	District	General Funds	Fixed	Yes	95.4154	Spread across 92 ES. 1 per 15 schools = 6 total for district. 23/92=25% attributed across all 23 C schools	0
	District Office	District	C1	Laptop cart for training	1	Training for UAPs	1 cart for the district to use for training sessions	Centralized	10-laptop cart	1	0.137725	Start-up	5	0.0274833	1	1051.92	2018	https://www.cdw.com/product/lenovo-14e-chromebook-14-a4-9120c-4gb-ram-32gb-chrome-dsp/6025027?pfm=srh	Yes				1051.92	1051.92	228.044	1051.92	2018	https://www.cdw.com/product/datamation-10-module-notebook-pc-security-cart/1229595	Yes				1051.92	1051.92	228.044	31.4072	31.4072	31.4072	31.4072	District	General Funds	Fixed	Yes	144.875	Spread across all 167 schools. Some people bring their own laptops.	0
	District Office	District	C1	Laptops for training	1	Training for UAPs	10 Chromebooks for district trainings	Centralized	Chromebook	10	0.137725	Start-up	3	0.026275	1	312.98	2020	https://www.cdw.com/product/lenovo-14e-chromebook-14-a4-9120c-4gb-ram-32gb-chrome-dsp/6025027?pfm=srh	Yes				312.98	301.876	105.959	312.98	2020	https://www.cdw.com/product/lenovo-14e-chromebook-14-a4-9120c-4gb-ram-32gb-chrome-dsp/6025027?pfm=srh	Yes				312.98	301.876	105.959	145.932	145.932	145.932	145.932	District	General Funds	Fixed	Yes	415.758	Spread across all 167 schools.	0
	District Office	District	C1	Laptops for APRNs	1	Basic Health Service Delivery	6 Chromebooks + 3 yr warranties	Centralized	Chromebook plus 3 yr warranty	6	0.137725	Start-up	3	0.026275	1	312.98	2020	https://www.cdw.com/product/lenovo-14e-chromebook-14-a4-9120c-4gb-ram-32gb-chrome-dsp/6025027?pfm=srh	Yes				312.98	301.876	105.959	312.98	2020	https://www.cdw.com/product/lenovo-14e-chromebook-14-a4-9120c-4gb-ram-32gb-chrome-dsp/6025027?pfm=srh	Yes				312.98	301.876	105.959	87.5589	87.5589	87.5589	87.5589	District	General Funds	Fixed	Yes	249.455	Spread across all 167 schools. 1 per each of 6 APRNs (each one serves 25-30 schools)	0
	District Office	District	C1	Laptops for 3 ES screening nurses	1	Basic Health Service Delivery	3 Chromebooks + 3 yr warranties	Centralized	Chromebook plus 3 yr warranty	3	0.25	Start-up	3	0.026275	1	312.98	2020	https://www.cdw.com/product/lenovo-14e-chromebook-14-a4-9120c-4gb-ram-32gb-chrome-dsp/6025027?pfm=srh	Yes				312.98	301.876	105.959	312.98	2020	https://www.cdw.com/product/lenovo-14e-chromebook-14-a4-9120c-4gb-ram-32gb-chrome-dsp/6025027?pfm=srh	Yes				312.98	301.876	105.959	79.4692	79.4692	79.4692	79.4692	District	General Funds	Fixed	Yes	226.407	Spread across 92 ES. 1 per each of 3 screening nurses (each one serves approx. 30 schools); attribute 23/92 = 25% to C schools	0
All	ES1_T	School	T1	First aid kit	1	Basic Health Service Delivery	Includes thermometer and bandaids but no medications at all	Distributed	Kit	1	1	Ongoing	1	0	1	23.15	2018	https://www.schoolnursesupplyinc.com/First-Aid-Kits_c_5116-2-3.html	Yes				23.15	23.15	23.15	23.15	2018	https://www.schoolnursesupplyinc.com/First-Aid-Kits_c_5116-2-3.html	Yes				23.15	23.15	23.15	23.15	23.15	23.15	23.15	Schools	General Funds	Variable	Yes	23.15	1 per school	0
All	ES1_T	School	T1	Cotton tipped applicators	1	Basic Health Service Delivery	Item 90852, 6 inches. 1000 per box	Distributed	Box of 1,000	1	1	Ongoing	1	0	1	7.93	2020	https://www.schoolhealth.com/school-health-brand-cotton-tipped-applicators	Yes				7.93	7.64866	7.64866	7.93	2020	https://www.schoolhealth.com/school-health-brand-cotton-tipped-applicators	Yes				7.93	7.64866	7.64866	7.64866	7.64866	7.64866	7.64866	Schools	General Funds	Variable	Yes	7.64866	1 box per school	0
All	ES1_T	School	T1	Eye chart	1	Basic Health Service Delivery	For vision tests	Distributed	Chart	1	1	Start-up	2	0.025275	1	17.99	2020	https://www.schoolnursesupplyinc.com/search.asp?keyword=eye+chart	Yes				17.99	17.3518	9.00617	17.99	2020	https://www.schoolnursesupplyinc.com/search.asp?keyword=eye+chart	Yes				17.99	17.3518	9.00617	9.00617	9.00617	9.00617	9.00617	District	General Funds	Variable	Yes	17.3518	1 per school	0
HO	ES1_T	School	T1	Lockable medicine cabinet	1	Basic Health Service Delivery	Storing medicines	Distributed	Cabinet	2	1	Start-up	10	0.0291	1	320	2020	https://www.macgill.com/double-key-lock-medication-cabinet-w-2-shelves.html	Yes				320	308.647	36.0169	320	2020	https://www.macgill.com/double-key-lock-medication-cabinet-w-2-shelves.html	Yes				320	308.647	36.0169	72.0337	72.0337	72.0337	72.0337	District	General Funds	Variable	Yes	617.294	2 per school with health office only	0
HO	ES1_T	School	T1	Desk for nurse	1	Basic Health Service Delivery	Wood. 60" x 30" x 30"	Distributed	Desk	1	1	Start-up	10	0.0291	1	724.19	2020	https://shop.hurstgroup.net/Product/ALE/SD6030BM/ALESD6030BM	Yes				724.19	698.497	81.5096	724.19	2020	https://shop.hurstgroup.net/Product/ALE/SD6030BM/ALESD6030BM	Yes				724.19	698.497	81.5096	81.5096	81.5096	81.5096	81.5096	District	General Funds	Variable	Yes	698.497	1 per school	0
HO	ES1_T	School	T1	Desk chair for nurse	1	Basic Health Service Delivery		Distributed	Chair	1	1	Start-up	10	0.0291	1	203.99	2020	https://shop.hurstgroup.net/Product/ALE/EL42BME10B/ALEEL42BME10B	Yes				203.99	196.753	22.9596	203.99	2020	https://shop.hurstgroup.net/Product/ALE/EL42BME10B/ALEEL42BME10B	Yes				203.99	196.753	22.9596	22.9596	22.9596	22.9596	22.9596	District	General Funds	Variable	Yes	196.753	1 per school	0
HO	ES1_T	School	T1	Tums	1	Basic Health Service Delivery		Distributed	Bottle of 150 tablets	2	1	Ongoing	1	0	1	10.05	2020	https://www.schoolhealth.com/tums-regular-and-extra-strength	Yes				10.05	9.69345	9.69345	10.05	2020	https://www.schoolhealth.com/tums-regular-and-extra-strength	Yes				10.05	9.69345	9.69345	19.3869	19.3869	19.3869	19.3869	Schools	General Funds	Variable	Yes	19.3869	2 bottles per school	0
HO	ES1_T	School	T1	Bandages	1	Basic Health Service Delivery	Dynarex	Distributed	Box of 50	5	1	Ongoing	1	0	1	2.79	2018	https://apps.jefferson.kyschools.us/financeweb/bidpdfs/BID34efd358-3ee3-4413-adae-5426e615308e.pdf	Yes				2.79	2.79	2.79	2.79	2018	https://apps.jefferson.kyschools.us/financeweb/bidpdfs/BID34efd358-3ee3-4413-adae-5426e615308e.pdf	Yes				2.79	2.79	2.79	13.95	13.95	13.95	13.95	Schools	General Funds	Variable	Yes	13.95	5 boxes per school	0
HO	ES1_T	School	T1	Bandages	1	Basic Health Service Delivery	1x3 flex	Distributed	Box of 100	10	1	Ongoing	1	0	1	1.38	2018	https://apps.jefferson.kyschools.us/financeweb/bidpdfs/BIDb22c887e-a17e-4895-aa4f-d20612cf4c3e.pdf	Yes				1.38	1.38	1.38	1.38	2018	https://apps.jefferson.kyschools.us/financeweb/bidpdfs/BIDb22c887e-a17e-4895-aa4f-d20612cf4c3e.pdf	Yes				1.38	1.38	1.38	13.8	13.8	13.8	13.8	Schools	General Funds	Variable	Yes	13.8	10 boxes per school	0
HO	ES1_T	School	T1	Bandages	1	Basic Health Service Delivery	1x3 sheer	Distributed	Box of 100	5	1	Ongoing	1	0	1	1	2018	https://apps.jefferson.kyschools.us/financeweb/bidpdfs/BIDb22c887e-a17e-4895-aa4f-d20612cf4c3e.pdf	Yes				1	1	1	1	2018	https://apps.jefferson.kyschools.us/financeweb/bidpdfs/BIDb22c887e-a17e-4895-aa4f-d20612cf4c3e.pdf	Yes				1	1	1	5	5	5	5	Schools	General Funds	Variable	Yes	5	5 boxes per school	0
HO	ES1_T	School	T1	Thermometer	1	Basic Health Service Delivery	Includes batteries + 25 disposable probe covers	Distributed	Thermometer	1	1	Ongoing	1	0	1	8.64	2020	https://apps.jefferson.kyschools.us/financeweb/bidpdfs/BID266e6526-3698-4e21-baa6-3ff724c16020.pdf	Yes				8.64	8.33347	8.33347	8.64	2020	https://apps.jefferson.kyschools.us/financeweb/bidpdfs/BID266e6526-3698-4e21-baa6-3ff724c16020.pdf	Yes				8.64	8.33347	8.33347	8.33347	8.33347	8.33347	8.33347	Schools	General Funds	Variable	Yes	8.33347	1 per school	0
HO	ES1_T	School	T1	Probe covers	1	Basic Health Service Delivery	boxes (100 ct, $5.92)	Distributed	Box of 100	5	1	Ongoing	1	0	1	5.92	2020	https://www.schoolhealth.com/tidi-thermometer-sheaths	Yes				5.92	5.70997	5.70997	5.92	2020	https://www.schoolhealth.com/tidi-thermometer-sheaths	Yes				5.92	5.70997	5.70997	28.5499	28.5499	28.5499	28.5499	Schools	General Funds	Variable	Yes	28.5499	5 boxes per school	0
HO	ES1_T	School	T1	Pill cutter	1	Basic Health Service Delivery		Distributed	Cutter	1	1	Start-up	5	0.0274833	1	7.58	2020	https://www.schoolhealth.com/pill-counter-cutter-and-crusher	Yes				7.58	7.31108	1.58495	7.58	2020	https://www.schoolhealth.com/pill-counter-cutter-and-crusher	Yes				7.58	7.31108	1.58495	1.58495	1.58495	1.58495	1.58495	Schools	General Funds	Variable	Yes	7.31108	1 per school	0
HO	ES1_T	School	T1	Pill crusher	1	Basic Health Service Delivery		Distributed	Crusher	1	1	Start-up	5	0.0274833	1	7.58	2020	https://www.schoolhealth.com/pill-counter-cutter-and-crusher	Yes				7.58	7.31108	1.58495	7.58	2020	https://www.schoolhealth.com/pill-counter-cutter-and-crusher	Yes				7.58	7.31108	1.58495	1.58495	1.58495	1.58495	1.58495	Schools	General Funds	Variable	Yes	7.31108	1 per school	0
HO	ES1_T	School	T1	Ice packs	1	Basic Health Service Delivery	Size 6x8 (16 per pack)	Distributed	Pack of 16	1	1	Ongoing	1	0	1	15.9	2020	https://www.schoolhealth.com/school-health-instant-cold-packs	Yes				15.9	15.3359	15.3359	15.9	2020	https://www.schoolhealth.com/school-health-instant-cold-packs	Yes				15.9	15.3359	15.3359	15.3359	15.3359	15.3359	15.3359	Schools	General Funds	Variable	Yes	15.3359	1 pack of 16 per school	0
HO	ES1_T	School	T1	Disposable gloves	1	Basic Health Service Delivery	100/box	Distributed	Box of 100	18	1	Ongoing	1	0	1	9.4	2020	https://www.schoolhealth.com/school-health-premium-exam-gloves	Yes				9.4	9.06651	9.06651	9.4	2020	https://www.schoolhealth.com/school-health-premium-exam-gloves	Yes				9.4	9.06651	9.06651	163.197	163.197	163.197	163.197	Schools	General Funds	Variable	Yes	163.197	Assume 10 gloves per day for 174 days = 1740 gloves/100 = 17.4 boxes. Round to 18 boxes per school.	0
HO	ES1_T	School	T1	Alcohol wipes	1	Basic Health Service Delivery	Packs of 200	Distributed	Pack of 200	9	1	Ongoing	1	0	1	3.27	2020	https://www.schoolhealth.com/school-health-sterile-alcohol-prep-pads-200-box	Yes				3.27	3.15399	3.15399	3.27	2020	https://www.schoolhealth.com/school-health-sterile-alcohol-prep-pads-200-box	Yes				3.27	3.15399	3.15399	28.3859	28.3859	28.3859	28.3859	Schools	General Funds	Variable	Yes	28.3859	Assume 10 used per day for 174 days = 1740/200 = 9 packs per school	0
HO	ES1_T	School	T1	Sterile gauze pads 2x2	1	Basic Health Service Delivery	Sixe 2x2 inches 200/bag	Distributed	Bag of 200	2	1	Ongoing	1	0	1	3.01	2020	https://www.schoolhealth.com/school-health-non-sterile-gauze-sponges	Yes				3.01	2.90321	2.90321	3.01	2020	https://www.schoolhealth.com/school-health-non-sterile-gauze-sponges	Yes				3.01	2.90321	2.90321	5.80642	5.80642	5.80642	5.80642	Schools	General Funds	Variable	Yes	5.80642	2 bags per school	0
HO	ES1_T	School	T1	Sterile gauze pads 4x4	1	Basic Health Service Delivery	Sixe 4X4 inches 200/bag	Distributed	Bag of 200	2	1	Ongoing	1	0	1	8.32	2020	https://www.schoolhealth.com/school-health-non-sterile-gauze-sponges	Yes				8.32	8.02483	8.02483	8.32	2020	https://www.schoolhealth.com/school-health-non-sterile-gauze-sponges	Yes				8.32	8.02483	8.02483	16.0497	16.0497	16.0497	16.0497	Schools	General Funds	Variable	Yes	16.0497	2 bags per school	0
HO	ES1_T	School	T1	Scalp sticks (for lice)	1	Basic Health Service Delivery	1000/pack	Distributed	Pack of 1000	1	1	Ongoing	1	0	1	4.99	2020	https://apps.jefferson.kyschools.us/financeweb/bidpdfs/BID266e6526-3698-4e21-baa6-3ff724c16020.pdf	Yes				4.99	4.81297	4.81297	4.99	2020	https://apps.jefferson.kyschools.us/financeweb/bidpdfs/BID266e6526-3698-4e21-baa6-3ff724c16020.pdf	Yes				4.99	4.81297	4.81297	4.81297	4.81297	4.81297	4.81297	Schools	General Funds	Variable	Yes	4.81297	1 pack per school	0
HO	ES1_T	School	T1	Sanitary pads	1	Basic Health Service Delivery	288/case	Distributed	Case of 288	1	1	Ongoing	1	0	1	29.98	2020	https://apps.jefferson.kyschools.us/financeweb/bidpdfs/BID266e6526-3698-4e21-baa6-3ff724c16020.pdf	Yes				29.98	28.9164	28.9164	29.98	2020	https://apps.jefferson.kyschools.us/financeweb/bidpdfs/BID266e6526-3698-4e21-baa6-3ff724c16020.pdf	Yes				29.98	28.9164	28.9164	28.9164	28.9164	28.9164	28.9164	Schools	General Funds	Variable	Yes	28.9164	1 case per school	0
HO	ES1_T	School	T1	Cotton balls	1	Basic Health Service Delivery	100/bag	Distributed	Bag of 100	3	1	Ongoing	1	0	1	1.78	2020	https://www.schoolhealth.com/jumbo-cotton-balls-100-bag	Yes				1.78	1.71685	1.71685	1.78	2020	https://www.schoolhealth.com/jumbo-cotton-balls-100-bag	Yes				1.78	1.71685	1.71685	5.15055	5.15055	5.15055	5.15055	Schools	General Funds	Variable	Yes	5.15055	3 bags per school	0
HO	ES1_T	School	T1	Instant cold pack	1	Basic Health Service Delivery	Single cold pack	Distributed	Cold pack	100	1	Ongoing	1	0	1	0.22	2020	https://apps.jefferson.kyschools.us/financeweb/bidpdfs/BID266e6526-3698-4e21-baa6-3ff724c16020.pdf	Yes				0.22	0.212195	0.212195	0.22	2020	https://apps.jefferson.kyschools.us/financeweb/bidpdfs/BID266e6526-3698-4e21-baa6-3ff724c16020.pdf	Yes				0.22	0.212195	0.212195	21.2195	21.2195	21.2195	21.2195	Schools	General Funds	Variable	Yes	21.2195	Assume 100 per school	0
HO	ES1_T	School	T1	Sterile over-eye pads	1	Basic Health Service Delivery	50/box	Distributed	Box of 50	1	1	Ongoing	1	0	1	13.8	2020	https://www.schoolhealth.com/dukal-sterile-eye-pads-1-5-8-x-2-5-8-50-box	Yes				13.8	13.3104	13.3104	13.8	2020	https://www.schoolhealth.com/dukal-sterile-eye-pads-1-5-8-x-2-5-8-50-box	Yes				13.8	13.3104	13.3104	13.3104	13.3104	13.3104	13.3104	Schools	General Funds	Variable	Yes	13.3104	Assume 1 box of 50 per school	0
HO	ES1_T	School	T1	Hand sanitizer	1	Basic Health Service Delivery	64 oz pump dispenser	Distributed	Dispenser	12	1	Ongoing	1	0	1	18	2020	https://www.schoolhealth.com/school-health-instant-hand-sanitizer-pump-64-oz-34833	Yes				18	17.3614	17.3614	18	2020	https://www.schoolhealth.com/school-health-instant-hand-sanitizer-pump-64-oz-34833	Yes				18	17.3614	17.3614	208.337	208.337	208.337	208.337	Schools	General Funds	Variable	Yes	208.337	Assume 12x 64oz per school	0
HO	ES1_T	School	T1	CPR masks	1	Basic Health Service Delivery		Distributed	Mask	2	1	Ongoing	1	0	1	7.99	2020	https://www.schoolhealth.com/school-health-brand-adult-child-infant-pocket-cpr-mask-in-hard-case	Yes				7.99	7.70653	7.70653	7.99	2020	https://www.schoolhealth.com/school-health-brand-adult-child-infant-pocket-cpr-mask-in-hard-case	Yes				7.99	7.70653	7.70653	15.4131	15.4131	15.4131	15.4131	Schools	General Funds	Variable	Yes	15.4131	2 per school	0
HO	ES1_T	School	T1	Chairs for students	1	Basic Health Service Delivery		Distributed	Chair	3	1	Start-up	10	0.0291	1	107	2020	https://www.tomsextonfurniture.com/pages/k12products/default/1/	Yes				107	103.204	12.0431	107	2020	https://www.tomsextonfurniture.com/pages/k12products/default/1/	Yes				107	103.204	12.0431	36.1294	36.1294	36.1294	36.1294	District	General Funds	Variable	Yes	309.612	Assume 3 per health office	0
HO	ES1_T	School	T1	Paper for compliance forms	1	Basic Health Service Delivery	500 sheet reams of paper	Distributed	500-sheet ream	10	1	Ongoing	1	0	1	2.51	2020	https://apps.jefferson.kyschools.us/financeweb/bidpdfs/BID266e6526-3698-4e21-baa6-3ff724c16020.pdf	Yes				2.51	2.42095	2.42095	2.51	2020	https://apps.jefferson.kyschools.us/financeweb/bidpdfs/BID266e6526-3698-4e21-baa6-3ff724c16020.pdf	Yes				2.51	2.42095	2.42095	24.2095	24.2095	24.2095	24.2095	Schools	General Funds	Variable	Yes	24.2095	10x 500-sheet reams per year per school	0
HO	ES1_T	School	T1	Use of school copier for compliance forms	1	Basic Health Service Delivery		Distributed	Single copy	5000	1	Ongoing	1	0	1	0.13	2020	https://www.staples.com/Black-White-Copies/product_1798667?akamai-feo=off	Yes				0.13	0.125388	0.125388	0.13	2020	https://www.staples.com/Black-White-Copies/product_1798667?akamai-feo=off	Yes				0.13	0.125388	0.125388	626.94	626.94	626.94	626.94	Schools	General Funds	Variable	Yes	626.94	Assume 5,000 copies per year per school	0
HO	ES1_T	School	T1	Triple Antibiotic Ointment Foil Packs	1	Basic Health Service Delivery	1 box of 144 foil packs	Distributed	Box of 144	1	1	Ongoing	1	0	1	38.14	2020	https://www.schoolhealth.com/triple-antibiotic-ointment	Yes				38.14	36.7869	36.7869	38.14	2020	https://www.schoolhealth.com/triple-antibiotic-ointment	Yes				38.14	36.7869	36.7869	36.7869	36.7869	36.7869	36.7869	Schools	General Funds	Variable	Yes	36.7869	1 box of 144 per school	0
HO	ES1_T	School	T1	Petroleum jelly	1	Basic Health Service Delivery	13 oz jar	Distributed	13 oz jar	1	1	Ongoing	1	0	1	4.02	2020	https://www.schoolhealth.com/petroleum-jelly	Yes				4.02	3.87738	3.87738	4.02	2020	https://www.schoolhealth.com/petroleum-jelly	Yes				4.02	3.87738	3.87738	3.87738	3.87738	3.87738	3.87738	Schools	General Funds	Variable	Yes	3.87738	One 13 oz jar per school	0
HO	ES1_T	School	T1	Vaseline intensive lotion	1	Basic Health Service Delivery	24 oz tube	Distributed	24 oz tube	1	1	Ongoing	1	0	1	11.95	2020	https://www.schoolhealth.com/vaseline-intensive-care-lotion	Yes				11.95	11.526	11.526	11.95	2020	https://www.schoolhealth.com/vaseline-intensive-care-lotion	Yes				11.95	11.526	11.526	11.526	11.526	11.526	11.526	Schools	General Funds	Variable	Yes	11.526	One 24 oz tube per school	0
HO	ES1_T	School	T1	Blistex foil packs	1	Basic Health Service Delivery	Box of 500	Distributed	Box of 500	1	1	Ongoing	1	0	1	47.99	2020	https://www.macgill.com/blistex-packets-5-gm-500-box.html	Yes				47.99	46.2874	46.2874	47.99	2020	https://www.macgill.com/blistex-packets-5-gm-500-box.html	Yes				47.99	46.2874	46.2874	46.2874	46.2874	46.2874	46.2874	Schools	General Funds	Variable	Yes	46.2874	One box of 500 per school	0
LPN schools	ES1_T	School	T1	Scanner (exogen temporal thermometer)	1	LPN Services	Taking accurate temperatures	Distributed	Scanner	0.2	1	Start-up	5	0.0274833	1	93.75	2020	https://www.schoolhealth.com/exergen-temporal-scanner-thermometer	Yes				93.75	90.424	19.6028	93.75	2020	https://www.schoolhealth.com/exergen-temporal-scanner-thermometer	Yes				93.75	90.424	19.6028	3.92057	3.92057	3.92057	3.92057	District	General Funds	Fixed	Yes	18.0848	1 per 7 schools. As we don't know which exact schools, spread the cost evenly across all 35 LPN schools	0
LPN schools	ES1_T	School	T1	Wall cabinet for defibrillator	1	LPN Services	AED Wall cabinet with lock for storing defibrillator	Distributed	Cabinet	0.0571429	1	Ongoing	5	0.0274833	1	276	2020	https://www.schoolhealth.com/surface-mount-aed-wall-cabinet-with-lock	Yes				276	266.208	57.7107	276	2020	https://www.schoolhealth.com/surface-mount-aed-wall-cabinet-with-lock	Yes				276	266.208	57.7107	3.29776	3.29776	3.29776	3.29776	District	General Funds	Fixed	Yes	15.2119	2 per 35 LPN schools. As we don't know which exact schools, spread the cost evenly across all 35 LPN schools	0
LPN schools	ES1_T	School	T1	Defibrillator	1	LPN Services	Philips HeartStart FRx AED with Semi-Rigid Carry Case (861304-C01)	Distributed	Defibrillator	0.0571429	1	Start-up	5	0.0274833	1	1777	2020	https://www.schoolhealth.com/philips-heartstart-frx-aed-with-semi-rigid-carry-case-861304-c01	Yes				1777	1713.96	371.565	1777	2020	https://www.schoolhealth.com/philips-heartstart-frx-aed-with-semi-rigid-carry-case-861304-c01	Yes				1777	1713.96	371.565	21.2323	21.2323	21.2323	21.2323	District	General Funds	Fixed	Yes	97.9404	2 per 35 LPN schools. As we don't know which exact schools, spread the cost evenly across all 35 LPN schools	0
LPN schools	ES1_T	School	T1	Health office visit forms	1	LPN Services	Paper form filled out at each office visit and used to communicate with parents	Distributed	Lump sum for copying all 10,000 forms used across 35 LPN schools	0.0285714	1	Ongoing	1	0	1	3025.85	2018	School district records	Yes				3025.85	3025.85	3025.85	3025.85	2018	School district records	Yes				3025.85	3025.85	3025.85	86.4529	86.4529	86.4529	86.4529	District	General Funds	Variable	Yes	86.4529	District office pays for all forms to be copied in one lump sum	0
LPN schools	ES1_T	School	T1	Chromebook + 3 yr warranty	1	LPN Services	Chromebook per LPN	Distributed	Chromebook	1	1	Start-up	3	0.026275	1	312.98	2020	https://www.cdw.com/product/lenovo-14e-chromebook-14-a4-9120c-4gb-ram-32gb-chrome-dsp/6025027?pfm=srh	Yes				312.98	301.876	105.959	312.98	2020	https://www.cdw.com/product/lenovo-14e-chromebook-14-a4-9120c-4gb-ram-32gb-chrome-dsp/6025027?pfm=srh	Yes				312.98	301.876	105.959	105.959	105.959	105.959	105.959	District	General Funds	Variable	Yes	301.876	1 per school with LPN	0
LPN schools	ES1_T	School	T1	Software licenses	1	LPN Services	Microsoft Office	Distributed	License	1	1	Start-up	3	0.026275	1	55	2020	https://www.softwaresmax.com/tech/all-categories/office-2016/microsoft-office-2019-professional-plus-for-windows-pc.html?gclid=EAIaIQobChMIw5uP0t6z6QIVX4NaBR1BXAAfEAQYAiABEgIqZPD_BwE	Yes				55	53.0487	18.6202	55	2020	https://www.softwaresmax.com/tech/all-categories/office-2016/microsoft-office-2019-professional-plus-for-windows-pc.html?gclid=EAIaIQobChMIw5uP0t6z6QIVX4NaBR1BXAAfEAQYAiABEgIqZPD_BwE	Yes				55	53.0487	18.6202	18.6202	18.6202	18.6202	18.6202	District	General Funds	Variable	Yes	53.0487	1 per school with LPN	0
LPN schools	ES1_T	School	T1	Printer	1	LPN Services	Color printer	Distributed	Printer	1	1	Start-up	2	0.025275	1	379	2020	https://store.hp.com/us/en/pdp/hp-officejet-250-mobile-all-in-one-printer-p-cz992a-b1h--1	Yes				379	365.554	189.735	379	2020	https://store.hp.com/us/en/pdp/hp-officejet-250-mobile-all-in-one-printer-p-cz992a-b1h--1	Yes				379	365.554	189.735	189.735	189.735	189.735	189.735	District	General Funds	Variable	Yes	365.554	1 per school with LPN	0
LPN schools	ES1_T	School	T1	File cabinet with lock	1	LPN Services	2 filing cabinets, 2 drawer	Distributed	Cabinet	2	1	Start-up	10	0.0291	1	214.19	2020	https://shop.hurstgroup.net/Product/ALE/VF1552BL/ALEVF1552BL	Yes				214.19	206.591	24.1077	214.19	2020	https://shop.hurstgroup.net/Product/ALE/VF1552BL/ALEVF1552BL	Yes				214.19	206.591	24.1077	48.2153	48.2153	48.2153	48.2153	District	General Funds	Variable	Yes	413.182	2 per school with LPN	0
LPN schools	ES1_T	School	T1	BMI package	1	LPN Services	Stadiometer, scale, tear pads, BMI percentile spreadsheet	Distributed	BMI package	1	1	Start-up	10	0.0291	1	407	2020	https://www.schoolhealth.com/school-health-bmi-package	Yes				407	392.561	45.809	407	2020	https://www.schoolhealth.com/school-health-bmi-package	Yes				407	392.561	45.809	45.809	45.809	45.809	45.809	District	General Funds	Variable	Yes	392.561	1 per school with LPN	0
LPN schools	ES1_T	School	T1	Flashlight/penlight	1	LPN Services		Distributed	Flashlight	1	1	Ongoing	1	0	1	9.46	2020	https://www.schoolhealth.com/reusable-led-penlights	Yes				9.46	9.12438	9.12438	9.46	2020	https://www.schoolhealth.com/reusable-led-penlights	Yes				9.46	9.12438	9.12438	9.12438	9.12438	9.12438	9.12438	Schools	General Funds	Variable	Yes	9.12438	1 per school with LPN	0
LPN schools	ES1_T	School	T1	Reference manual (Health problems in the classroom, Pre-k through 6)	1	LPN Services		Distributed	Manual	1	1	Start-up	2	0.025275	1	83.4	2020	https://www.schoolhealth.com/health-problems-in-the-classroom	Yes				83.4	80.4412	41.7518	83.4	2020	https://www.schoolhealth.com/health-problems-in-the-classroom	Yes				83.4	80.4412	41.7518	41.7518	41.7518	41.7518	41.7518	Schools	General Funds	Variable	Yes	80.4412	1 per school with LPN	0
LPN schools	ES1_T	School	T1	Reference manual (Spanish for the School Nurses office)	1	LPN Services		Distributed	Manual	1	1	Start-up	2	0.025275	1	17.95	2020	https://www.macgill.com/spanish-for-the-school-nurse-s-office.html	Yes				17.95	17.3132	8.98615	17.95	2020	https://www.macgill.com/spanish-for-the-school-nurse-s-office.html	Yes				17.95	17.3132	8.98615	8.98615	8.98615	8.98615	8.98615	Schools	General Funds	Variable	Yes	17.3132	1 per school with LPN	0
LPN schools	ES1_T	School	T1	Reference manual (School nurses survival guide)	1	LPN Services		Distributed	Manual	1	1	Start-up	2	0.025275	1	44.99	2020	https://www.macgill.com/zoom-school-nurse-resource-manual-2016.html	Yes				44.99	43.3939	22.5229	44.99	2020	https://www.macgill.com/zoom-school-nurse-resource-manual-2016.html	Yes				44.99	43.3939	22.5229	22.5229	22.5229	22.5229	22.5229	Schools	General Funds	Variable	Yes	43.3939	1 per school with LPN	0
LPN schools	ES1_T	School	T1	Reference Manual (Nursing 2020 drug handbook)	1	LPN Services		Distributed	Manual	1	1	Start-up	2	0.025275	1	80.95	2020	https://www.schoolhealth.com/2018-nursing-drug-handbook	Yes				80.95	78.0781	40.5253	80.95	2020	https://www.schoolhealth.com/2018-nursing-drug-handbook	Yes				80.95	78.0781	40.5253	40.5253	40.5253	40.5253	40.5253	Schools	General Funds	Variable	Yes	78.0781	1 per school with LPN	0
LPN schools	ES1_T	School	T1	Fridge	1	LPN Services		Distributed	Fridge	1	1	Start-up	5	0.0274833	1	398	2020	https://www.schoolhealth.com/mini-refrigerator-with-freezer-44-cu-ft	Yes				398	383.88	83.2205	398	2020	https://www.schoolhealth.com/mini-refrigerator-with-freezer-44-cu-ft	Yes				398	383.88	83.2205	83.2205	83.2205	83.2205	83.2205	District	General Funds	Variable	Yes	383.88	1 per school with LPN	0
LPN schools	ES1_T	School	T1	Sharps container	1	LPN Services	1003725 Sharps Disposal by Mail System - 1 Gallon	Distributed	Sharps container	9	1	Ongoing	1	0	1	67.75	2020	https://www.schoolhealth.com/sharps-medical-waste-mail-back-disposal-system	Yes				67.75	65.3464	65.3464	67.75	2020	https://www.schoolhealth.com/sharps-medical-waste-mail-back-disposal-system	Yes				67.75	65.3464	65.3464	588.118	588.118	588.118	588.118	Schools	General Funds	Variable	Yes	588.118	1 per school with LPN	0
LPN schools	ES1_T	School	T1	Blankets	1	LPN Services	Thermal blankets	Distributed	Blanket	3	1	Start-up	5	0.0274833	1	31.55	2020	https://www.schoolhealth.com/thermal-blankets	Yes				31.55	30.4307	6.59701	31.55	2020	https://www.schoolhealth.com/thermal-blankets	Yes				31.55	30.4307	6.59701	19.791	19.791	19.791	19.791	Schools	General Funds	Variable	Yes	91.292	3 per school with LPN	0
LPN schools	ES1_T	School	T1	Data line installation	1	LPN Services		Distributed	Data line	0.0571429	1	Start-up	10	0.0291	1	320	2015	2015 School X supply list	Yes				320	339.899	39.6637	320	2015	2015 School X supply list	Yes				320	339.899	39.6637	2.2665	2.2665	2.2665	2.2665	District	General Funds	Variable	Yes	19.4228	Each school needs one but assume only 2 installed among 35 LPN schools this year	0
LPN schools	ES1_T	School	T1	Telephones	1	LPN Services		Distributed	Telephone	1	1	Start-up	10	0.0291	1	365	2015	2015 School X supply list	Yes				365	387.697	45.2414	365	2015	2015 School X supply list	Yes				365	387.697	45.2414	45.2414	45.2414	45.2414	45.2414	District	General Funds	Variable	Yes	387.697	1 per school with LPN	0
LPN schools	ES1_T	School	T1	Blood pressure cuff - children	1	LPN Services		Distributed	Cuff	1	1	Start-up	3	0.026275	1	47.8	2020	https://www.schoolhealth.com/school-health-latex-free-professional-sphygmomanometers	Yes				47.8	46.1042	16.1826	47.8	2020	https://www.schoolhealth.com/school-health-latex-free-professional-sphygmomanometers	Yes				47.8	46.1042	16.1826	16.1826	16.1826	16.1826	16.1826	Schools	General Funds	Variable	Yes	46.1042	1 per school with LPN	0
LPN schools	ES1_T	School	T1	Blood pressure cuff - adult	1	LPN Services		Distributed	Cuff	1	1	Start-up	3	0.026275	1	47.8	2020	https://www.schoolhealth.com/school-health-latex-free-professional-sphygmomanometers	Yes				47.8	46.1042	16.1826	47.8	2020	https://www.schoolhealth.com/school-health-latex-free-professional-sphygmomanometers	Yes				47.8	46.1042	16.1826	16.1826	16.1826	16.1826	16.1826	Schools	General Funds	Variable	Yes	46.1042	1 per school with LPN	0
LPN schools	ES1_T	School	T1	Blood pressure cuff - large adult	1	LPN Services		Distributed	Cuff	1	1	Start-up	3	0.026275	1	53.15	2020	https://www.schoolhealth.com/school-health-latex-free-professional-sphygmomanometers	Yes				53.15	51.2644	17.9939	53.15	2020	https://www.schoolhealth.com/school-health-latex-free-professional-sphygmomanometers	Yes				53.15	51.2644	17.9939	17.9939	17.9939	17.9939	17.9939	Schools	General Funds	Variable	Yes	51.2644	1 per school with LPN	0
LPN schools	ES1_T	School	T1	Paper rolls for exam table	1	LPN Services	12 per box, 5 boxes needed per school	Distributed	Box of 12	5	1	Ongoing	1	0	1	38.65	2020	https://www.schoolhealth.com/premium-crepe-exam-table-paper-18-in	Yes				38.65	37.2788	37.2788	38.65	2020	https://www.schoolhealth.com/premium-crepe-exam-table-paper-18-in	Yes				38.65	37.2788	37.2788	186.394	186.394	186.394	186.394	Schools	General Funds	Variable	Yes	186.394	5 boxes per school with LPN	0
LPN schools	ES1_T	School	T1	Stethoscope	1	LPN Services		Distributed	Stethoscope	1	1	Start-up	2	0.025275	1	14.1	2020	https://www.schoolhealth.com/school-health-dual-head-stethoscopes	Yes				14.1	13.5998	7.05876	14.1	2020	https://www.schoolhealth.com/school-health-dual-head-stethoscopes	Yes				14.1	13.5998	7.05876	7.05876	7.05876	7.05876	7.05876	Schools	General Funds	Variable	Yes	13.5998	1 per school with LPN	0
LPN schools	ES1_T	School	T1	Toner cartridge	1	LPN Services		Distributed	Cartridge	2	1	Ongoing	1	0	1	39.99	2020	https://store.hp.com/us/en/pdp/hp-62-2-pack-black-tri-color-original-ink-cartridges	Yes				39.99	38.5712	38.5712	39.99	2020	https://store.hp.com/us/en/pdp/hp-62-2-pack-black-tri-color-original-ink-cartridges	Yes				39.99	38.5712	38.5712	77.1425	77.1425	77.1425	77.1425	District	General Funds	Variable	Yes	77.1425	2 per school with LPN	0
LPN schools	ES1_T	School	T1	Acetaminophen Children's Chew tab - 80mg	1	LPN Services		Distributed	Box of 30 tablets	4	1	Ongoing	1	0	1	2.19	2020	https://www.macgill.com/children-s-meltaways-acetaminophen-30-box.html	Yes				2.19	2.1123	2.1123	2.19	2020	https://www.macgill.com/children-s-meltaways-acetaminophen-30-box.html	Yes				2.19	2.1123	2.1123	8.44922	8.44922	8.44922	8.44922	Schools	General Funds	Variable	Yes	8.44922	4 per school with LPN	0
LPN schools	ES1_T	School	T1	Benzalkonium Chloride Burn Treatment Solution	1	LPN Services		Distributed	Spray bottle	2	1	Ongoing	1	0	1	10.3	2020	https://www.schoolhealth.com/burn-relief-spray-2-oz-pump	Yes				10.3	9.93458	9.93458	10.3	2020	https://www.schoolhealth.com/burn-relief-spray-2-oz-pump	Yes				10.3	9.93458	9.93458	19.8692	19.8692	19.8692	19.8692	Schools	General Funds	Variable	Yes	19.8692	2 per school with LPN	0
LPN schools	ES1_T	School	T1	Cough Drops	1	LPN Services		Distributed	Box of 50 drops	2	1	Ongoing	1	0	1	5.07	2020	https://www.schoolhealth.com/medi-first-cherry-cough-drops	Yes				5.07	4.89013	4.89013	5.07	2020	https://www.schoolhealth.com/medi-first-cherry-cough-drops	Yes				5.07	4.89013	4.89013	9.78026	9.78026	9.78026	9.78026	Schools	General Funds	Variable	Yes	9.78026	2 per school with LPN	0
LPN schools	ES1_T	School	T1	Hydrocortisone cream	1	LPN Services	Item 43134	Distributed	1 oz tube	2	1	Ongoing	1	0	1	3.52	2020	https://www.schoolhealth.com/hydrocortisone-cream	Yes				3.52	3.39512	3.39512	3.52	2020	https://www.schoolhealth.com/hydrocortisone-cream	Yes				3.52	3.39512	3.39512	6.79024	6.79024	6.79024	6.79024	Schools	General Funds	Variable	Yes	6.79024	2 per school with LPN	0
LPN schools	ES1_T	School	T1	Sting Swabs	1	LPN Services	Item 49143	Distributed	Box of 10	1	1	Ongoing	1	0	1	4.8	2020	https://www.schoolhealth.com/sting-relief-products	Yes				4.8	4.62971	4.62971	4.8	2020	https://www.schoolhealth.com/sting-relief-products	Yes				4.8	4.62971	4.62971	4.62971	4.62971	4.62971	4.62971	Schools	General Funds	Variable	Yes	4.62971	1 per school with LPN	0
LPN schools	ES1_T	School	T1	Children's Benadryl Allergy Liquid	1	LPN Services		Distributed	4 oz bottle	2	1	Ongoing	1	0	1	5.05	2020	https://www.schoolhealth.com/diphenhydramine	Yes				5.05	4.87084	4.87084	5.05	2020	https://www.schoolhealth.com/diphenhydramine	Yes				5.05	4.87084	4.87084	9.74168	9.74168	9.74168	9.74168	Schools	General Funds	Variable	Yes	9.74168	2 per school with LPN	0
LPN schools	ES1_T	School	T1	Planner/calendar for scheduled visits and medications	1	LPN Services		Distributed	Planner	1	1	Ongoing	1	0	1	11.5	2020	https://www.macgill.com/wards-school-nurse-plan-record-notebook.html	Yes				11.5	11.092	11.092	11.5	2020	https://www.macgill.com/wards-school-nurse-plan-record-notebook.html	Yes				11.5	11.092	11.092	11.092	11.092	11.092	11.092	Schools	General Funds	Variable	Yes	11.092	1 per school with LPN	0
LPN schools	ES1_T	School	T1	Ora-jel	1	LPN Services		Distributed	11.9g tube	1	1	Ongoing	1	0	1	9.89	2020	https://www.schoolhealth.com/orajel-maximum-strength-gel	Yes				9.89	9.53913	9.53913	9.89	2020	https://www.schoolhealth.com/orajel-maximum-strength-gel	Yes				9.89	9.53913	9.53913	9.53913	9.53913	9.53913	9.53913	Schools	General Funds	Variable	Yes	9.53913	1 per school with LPN	0
LPN schools	ES1_T	School	T1	Sink	1	LPN Services	Portable sink as proxy for built-in sink	Distributed	Sink	1	1	Start-up	30	0.031125	1	2099	2020	https://www.schoolhealth.com/portable-sink-handwashing-station	Yes				2099	2024.53	104.798	2099	2020	https://www.schoolhealth.com/portable-sink-handwashing-station	Yes				2099	2024.53	104.798	104.798	104.798	104.798	104.798	District	General Funds	Variable	Yes	2024.53	1 per school with LPN	0
LPN schools	ES1_T	School	T1	Nurse recovery couch (bed)	1	LPN Services		Distributed	Couch	1	1	Start-up	10	0.0291	1	540.5	2020	https://www.schoolhealth.com/varsity-recovery-couches-24538fl	Yes				540.5	521.324	60.8347	540.5	2020	https://www.schoolhealth.com/varsity-recovery-couches-24538fl	Yes				540.5	521.324	60.8347	60.8347	60.8347	60.8347	60.8347	District	General Funds	Variable	Yes	521.324	1 per school with LPN	0
LPN schools	ES1_T	School	T1	Albuterol	1	LPN Services	90720 Albuterol Inhalation Solution, .083%, 3 ml. 30/Box	Distributed	Box of 30	3	1	Ongoing	1	0	1	21.4	2020	https://www.schoolhealth.com/albuterol-inhalation-solution	Yes				21.4	20.6408	20.6408	21.4	2020	https://www.schoolhealth.com/albuterol-inhalation-solution	Yes				21.4	20.6408	20.6408	61.9223	61.9223	61.9223	61.9223	Schools	General Funds	Variable	Yes	61.9223	3 boxes per school with LPN	0
LPN schools	ES1_T	School	T1	Acetaminophen Junior Strength, 160mg	1	LPN Services	Only in elementary schools with LPNs	Distributed	160 mg Bottle	3	1	Ongoing	1	0	1	4.3	2020	https://www.schoolhealth.com/acetaminophen-jr-strength-chewable-tablets-24-package	Yes				4.3	4.14745	4.14745	4.3	2020	https://www.schoolhealth.com/acetaminophen-jr-strength-chewable-tablets-24-package	Yes				4.3	4.14745	4.14745	12.4423	12.4423	12.4423	12.4423	Schools	General Funds	Variable	Yes	12.4423	1 bottle per school	0
LPN schools	ES1_T	School	T1	Acetaminophen Children's liquid elixir - 4 l oz	1	LPN Services	Only in elementary schools with LPNs	Distributed	4 l oz bottle	3	1	Ongoing	1	0	1	10.05	2020	https://www.schoolhealth.com/childrens-160mg-acetaminophen-bubble-gum-4-oz	Yes				10.05	9.69345	9.69345	10.05	2020	https://www.schoolhealth.com/childrens-160mg-acetaminophen-bubble-gum-4-oz	Yes				10.05	9.69345	9.69345	29.0803	29.0803	29.0803	29.0803	Schools	General Funds	Variable	Yes	29.0803	1 bottle per school	0
LPN schools	ES1_T	School	T1	Children's ibuprofen liquid --100mg	1	LPN Services	2 per ES with LPN	Distributed	100 mg bottle	2	1	Ongoing	1	0	1	12.8	2020	https://www.schoolhealth.com/goodsense-child-ibuprofen 1007907	Yes				12.8	12.3459	12.3459	12.8	2020	https://www.schoolhealth.com/goodsense-child-ibuprofen 1007907	Yes				12.8	12.3459	12.3459	24.6918	24.6918	24.6918	24.6918	Schools	General Funds	Variable	Yes	24.6918	1 bottle per school	0
LPN schools	ES1_T	School	T1	Acetaminophen Regular Strength, 325mg	1	LPN Services	Only in elementary schools with LPNs	Distributed	325 mg bottle	1	1	Ongoing	1	0	1	12.5	2020	https://www.schoolhealth.com/sunmark-acetaminophen-325mg-tablet-1000-bottle	Yes				12.5	12.0565	12.0565	12.5	2020	https://www.schoolhealth.com/sunmark-acetaminophen-325mg-tablet-1000-bottle	Yes				12.5	12.0565	12.0565	12.0565	12.0565	12.0565	12.0565	Schools	General Funds	Variable	Yes	12.0565	1 bottle per school	0
LPN schools	ES1_T	School	T1	Medicine cups - package of 250	1	LPN Services	All LPN schools will use 4ea of 21095	Distributed	Package of 250	4	1	Ongoing	1	0	1	4.86	2020	https://www.schoolhealth.com/paper-and-plastic-medicine-cups	Yes				4.86	4.68758	4.68758	4.86	2020	https://www.schoolhealth.com/paper-and-plastic-medicine-cups	Yes				4.86	4.68758	4.68758	18.7503	18.7503	18.7503	18.7503	Schools	General Funds	Variable	Yes	18.7503	1 package per school	0
All	ES2_T	School	T1	First aid kit	1	Basic Health Service Delivery	Includes thermometer and bandaids but no medications at all	Distributed	Kit	1	1	Ongoing	1	0	1	23.15	2018	https://www.schoolnursesupplyinc.com/First-Aid-Kits_c_5116-2-3.html	Yes				23.15	23.15	23.15	23.15	2018	https://www.schoolnursesupplyinc.com/First-Aid-Kits_c_5116-2-3.html	Yes				23.15	23.15	23.15	23.15	23.15	23.15	23.15	Schools	General Funds	Variable	Yes	23.15	1 per school	0
All	ES2_T	School	T1	Cotton tipped applicators	1	Basic Health Service Delivery	Item 90852, 6 inches. 1000 per box	Distributed	Box of 1,000	1	1	Ongoing	1	0	1	7.93	2020	https://www.schoolhealth.com/school-health-brand-cotton-tipped-applicators	Yes				7.93	7.64866	7.64866	7.93	2020	https://www.schoolhealth.com/school-health-brand-cotton-tipped-applicators	Yes				7.93	7.64866	7.64866	7.64866	7.64866	7.64866	7.64866	Schools	General Funds	Variable	Yes	7.64866	1 box per school	0
All	ES2_T	School	T1	Eye chart	1	Basic Health Service Delivery	For vision tests	Distributed	Chart	1	1	Start-up	2	0.025275	1	17.99	2020	https://www.schoolnursesupplyinc.com/search.asp?keyword=eye+chart	Yes				17.99	17.3518	9.00617	17.99	2020	https://www.schoolnursesupplyinc.com/search.asp?keyword=eye+chart	Yes				17.99	17.3518	9.00617	9.00617	9.00617	9.00617	9.00617	District	General Funds	Variable	Yes	17.3518	1 per school	0
HO	ES2_T	School	T1	Lockable medicine cabinet	1	Basic Health Service Delivery	Storing medicines	Distributed	Cabinet	2	1	Start-up	10	0.0291	1	320	2020	https://www.macgill.com/double-key-lock-medication-cabinet-w-2-shelves.html	Yes				320	308.647	36.0169	320	2020	https://www.macgill.com/double-key-lock-medication-cabinet-w-2-shelves.html	Yes				320	308.647	36.0169	72.0337	72.0337	72.0337	72.0337	District	General Funds	Variable	Yes	617.294	2 per school with health office only	0
HO	ES2_T	School	T1	Desk for nurse	1	Basic Health Service Delivery	Wood. 60" x 30" x 30"	Distributed	Desk	1	1	Start-up	10	0.0291	1	724.19	2020	https://shop.hurstgroup.net/Product/ALE/SD6030BM/ALESD6030BM	Yes				724.19	698.497	81.5096	724.19	2020	https://shop.hurstgroup.net/Product/ALE/SD6030BM/ALESD6030BM	Yes				724.19	698.497	81.5096	81.5096	81.5096	81.5096	81.5096	District	General Funds	Variable	Yes	698.497	1 per school	0
HO	ES2_T	School	T1	Desk chair for nurse	1	Basic Health Service Delivery		Distributed	Chair	1	1	Start-up	10	0.0291	1	203.99	2020	https://shop.hurstgroup.net/Product/ALE/EL42BME10B/ALEEL42BME10B	Yes				203.99	196.753	22.9596	203.99	2020	https://shop.hurstgroup.net/Product/ALE/EL42BME10B/ALEEL42BME10B	Yes				203.99	196.753	22.9596	22.9596	22.9596	22.9596	22.9596	District	General Funds	Variable	Yes	196.753	1 per school	0
HO	ES2_T	School	T1	Tums	1	Basic Health Service Delivery		Distributed	Bottle of 150 tablets	2	1	Ongoing	1	0	1	10.05	2020	https://www.schoolhealth.com/tums-regular-and-extra-strength	Yes				10.05	9.69345	9.69345	10.05	2020	https://www.schoolhealth.com/tums-regular-and-extra-strength	Yes				10.05	9.69345	9.69345	19.3869	19.3869	19.3869	19.3869	Schools	General Funds	Variable	Yes	19.3869	2 bottles per school	0
HO	ES2_T	School	T1	Bandages	1	Basic Health Service Delivery	Dynarex	Distributed	Box of 50	5	1	Ongoing	1	0	1	2.79	2018	https://apps.jefferson.kyschools.us/financeweb/bidpdfs/BID34efd358-3ee3-4413-adae-5426e615308e.pdf	Yes				2.79	2.79	2.79	2.79	2018	https://apps.jefferson.kyschools.us/financeweb/bidpdfs/BID34efd358-3ee3-4413-adae-5426e615308e.pdf	Yes				2.79	2.79	2.79	13.95	13.95	13.95	13.95	Schools	General Funds	Variable	Yes	13.95	5 boxes per school	0
HO	ES2_T	School	T1	Bandages	1	Basic Health Service Delivery	1x3 flex	Distributed	Box of 100	10	1	Ongoing	1	0	1	1.38	2018	https://apps.jefferson.kyschools.us/financeweb/bidpdfs/BIDb22c887e-a17e-4895-aa4f-d20612cf4c3e.pdf	Yes				1.38	1.38	1.38	1.38	2018	https://apps.jefferson.kyschools.us/financeweb/bidpdfs/BIDb22c887e-a17e-4895-aa4f-d20612cf4c3e.pdf	Yes				1.38	1.38	1.38	13.8	13.8	13.8	13.8	Schools	General Funds	Variable	Yes	13.8	10 boxes per school	0
HO	ES2_T	School	T1	Bandages	1	Basic Health Service Delivery	1x3 sheer	Distributed	Box of 100	5	1	Ongoing	1	0	1	1	2018	https://apps.jefferson.kyschools.us/financeweb/bidpdfs/BIDb22c887e-a17e-4895-aa4f-d20612cf4c3e.pdf	Yes				1	1	1	1	2018	https://apps.jefferson.kyschools.us/financeweb/bidpdfs/BIDb22c887e-a17e-4895-aa4f-d20612cf4c3e.pdf	Yes				1	1	1	5	5	5	5	Schools	General Funds	Variable	Yes	5	5 boxes per school	0
HO	ES2_T	School	T1	Thermometer	1	Basic Health Service Delivery	Includes batteries + 25 disposable probe covers	Distributed	Thermometer	1	1	Ongoing	1	0	1	8.64	2020	https://apps.jefferson.kyschools.us/financeweb/bidpdfs/BID266e6526-3698-4e21-baa6-3ff724c16020.pdf	Yes				8.64	8.33347	8.33347	8.64	2020	https://apps.jefferson.kyschools.us/financeweb/bidpdfs/BID266e6526-3698-4e21-baa6-3ff724c16020.pdf	Yes				8.64	8.33347	8.33347	8.33347	8.33347	8.33347	8.33347	Schools	General Funds	Variable	Yes	8.33347	1 per school	0
HO	ES2_T	School	T1	Probe covers	1	Basic Health Service Delivery	boxes (100 ct, $5.92)	Distributed	Box of 100	5	1	Ongoing	1	0	1	5.92	2020	https://www.schoolhealth.com/tidi-thermometer-sheaths	Yes				5.92	5.70997	5.70997	5.92	2020	https://www.schoolhealth.com/tidi-thermometer-sheaths	Yes				5.92	5.70997	5.70997	28.5499	28.5499	28.5499	28.5499	Schools	General Funds	Variable	Yes	28.5499	5 boxes per school	0
HO	ES2_T	School	T1	Pill cutter	1	Basic Health Service Delivery		Distributed	Cutter	1	1	Start-up	5	0.0274833	1	7.58	2020	https://www.schoolhealth.com/pill-counter-cutter-and-crusher	Yes				7.58	7.31108	1.58495	7.58	2020	https://www.schoolhealth.com/pill-counter-cutter-and-crusher	Yes				7.58	7.31108	1.58495	1.58495	1.58495	1.58495	1.58495	Schools	General Funds	Variable	Yes	7.31108	1 per school	0
HO	ES2_T	School	T1	Pill crusher	1	Basic Health Service Delivery		Distributed	Crusher	1	1	Start-up	5	0.0274833	1	7.58	2020	https://www.schoolhealth.com/pill-counter-cutter-and-crusher	Yes				7.58	7.31108	1.58495	7.58	2020	https://www.schoolhealth.com/pill-counter-cutter-and-crusher	Yes				7.58	7.31108	1.58495	1.58495	1.58495	1.58495	1.58495	Schools	General Funds	Variable	Yes	7.31108	1 per school	0
HO	ES2_T	School	T1	Ice packs	1	Basic Health Service Delivery	Size 6x8 (16 per pack)	Distributed	Pack of 16	1	1	Ongoing	1	0	1	15.9	2020	https://www.schoolhealth.com/school-health-instant-cold-packs	Yes				15.9	15.3359	15.3359	15.9	2020	https://www.schoolhealth.com/school-health-instant-cold-packs	Yes				15.9	15.3359	15.3359	15.3359	15.3359	15.3359	15.3359	Schools	General Funds	Variable	Yes	15.3359	1 pack of 16 per school	0
HO	ES2_T	School	T1	Disposable gloves	1	Basic Health Service Delivery	100/box	Distributed	Box of 100	18	1	Ongoing	1	0	1	9.4	2020	https://www.schoolhealth.com/school-health-premium-exam-gloves	Yes				9.4	9.06651	9.06651	9.4	2020	https://www.schoolhealth.com/school-health-premium-exam-gloves	Yes				9.4	9.06651	9.06651	163.197	163.197	163.197	163.197	Schools	General Funds	Variable	Yes	163.197	Assume 10 gloves per day for 174 days = 1740 gloves/100 = 17.4 boxes. Round to 18 boxes per school.	0
HO	ES2_T	School	T1	Alcohol wipes	1	Basic Health Service Delivery	Packs of 200	Distributed	Pack of 200	9	1	Ongoing	1	0	1	3.27	2020	https://www.schoolhealth.com/school-health-sterile-alcohol-prep-pads-200-box	Yes				3.27	3.15399	3.15399	3.27	2020	https://www.schoolhealth.com/school-health-sterile-alcohol-prep-pads-200-box	Yes				3.27	3.15399	3.15399	28.3859	28.3859	28.3859	28.3859	Schools	General Funds	Variable	Yes	28.3859	Assume 10 used per day for 174 days = 1740/200 = 9 packs per school	0
HO	ES2_T	School	T1	Sterile gauze pads 2x2	1	Basic Health Service Delivery	Sixe 2x2 inches 200/bag	Distributed	Bag of 200	2	1	Ongoing	1	0	1	3.01	2020	https://www.schoolhealth.com/school-health-non-sterile-gauze-sponges	Yes				3.01	2.90321	2.90321	3.01	2020	https://www.schoolhealth.com/school-health-non-sterile-gauze-sponges	Yes				3.01	2.90321	2.90321	5.80642	5.80642	5.80642	5.80642	Schools	General Funds	Variable	Yes	5.80642	2 bags per school	0
HO	ES2_T	School	T1	Sterile gauze pads 4x4	1	Basic Health Service Delivery	Sixe 4X4 inches 200/bag	Distributed	Bag of 200	2	1	Ongoing	1	0	1	8.32	2020	https://www.schoolhealth.com/school-health-non-sterile-gauze-sponges	Yes				8.32	8.02483	8.02483	8.32	2020	https://www.schoolhealth.com/school-health-non-sterile-gauze-sponges	Yes				8.32	8.02483	8.02483	16.0497	16.0497	16.0497	16.0497	Schools	General Funds	Variable	Yes	16.0497	2 bags per school	0
HO	ES2_T	School	T1	Scalp sticks (for lice)	1	Basic Health Service Delivery	1000/pack	Distributed	Pack of 1000	1	1	Ongoing	1	0	1	4.99	2020	https://apps.jefferson.kyschools.us/financeweb/bidpdfs/BID266e6526-3698-4e21-baa6-3ff724c16020.pdf	Yes				4.99	4.81297	4.81297	4.99	2020	https://apps.jefferson.kyschools.us/financeweb/bidpdfs/BID266e6526-3698-4e21-baa6-3ff724c16020.pdf	Yes				4.99	4.81297	4.81297	4.81297	4.81297	4.81297	4.81297	Schools	General Funds	Variable	Yes	4.81297	1 pack per school	0
HO	ES2_T	School	T1	Sanitary pads	1	Basic Health Service Delivery	288/case	Distributed	Case of 288	1	1	Ongoing	1	0	1	29.98	2020	https://apps.jefferson.kyschools.us/financeweb/bidpdfs/BID266e6526-3698-4e21-baa6-3ff724c16020.pdf	Yes				29.98	28.9164	28.9164	29.98	2020	https://apps.jefferson.kyschools.us/financeweb/bidpdfs/BID266e6526-3698-4e21-baa6-3ff724c16020.pdf	Yes				29.98	28.9164	28.9164	28.9164	28.9164	28.9164	28.9164	Schools	General Funds	Variable	Yes	28.9164	1 case per school	0
HO	ES2_T	School	T1	Cotton balls	1	Basic Health Service Delivery	100/bag	Distributed	Bag of 100	3	1	Ongoing	1	0	1	1.78	2020	https://www.schoolhealth.com/jumbo-cotton-balls-100-bag	Yes				1.78	1.71685	1.71685	1.78	2020	https://www.schoolhealth.com/jumbo-cotton-balls-100-bag	Yes				1.78	1.71685	1.71685	5.15055	5.15055	5.15055	5.15055	Schools	General Funds	Variable	Yes	5.15055	3 bags per school	0
HO	ES2_T	School	T1	Instant cold pack	1	Basic Health Service Delivery	Single cold pack	Distributed	Cold pack	100	1	Ongoing	1	0	1	0.22	2020	https://apps.jefferson.kyschools.us/financeweb/bidpdfs/BID266e6526-3698-4e21-baa6-3ff724c16020.pdf	Yes				0.22	0.212195	0.212195	0.22	2020	https://apps.jefferson.kyschools.us/financeweb/bidpdfs/BID266e6526-3698-4e21-baa6-3ff724c16020.pdf	Yes				0.22	0.212195	0.212195	21.2195	21.2195	21.2195	21.2195	Schools	General Funds	Variable	Yes	21.2195	Assume 100 per school	0
HO	ES2_T	School	T1	Sterile over-eye pads	1	Basic Health Service Delivery	50/box	Distributed	Box of 50	1	1	Ongoing	1	0	1	13.8	2020	https://www.schoolhealth.com/dukal-sterile-eye-pads-1-5-8-x-2-5-8-50-box	Yes				13.8	13.3104	13.3104	13.8	2020	https://www.schoolhealth.com/dukal-sterile-eye-pads-1-5-8-x-2-5-8-50-box	Yes				13.8	13.3104	13.3104	13.3104	13.3104	13.3104	13.3104	Schools	General Funds	Variable	Yes	13.3104	Assume 1 box of 50 per school	0
HO	ES2_T	School	T1	Hand sanitizer	1	Basic Health Service Delivery	64 oz pump dispenser	Distributed	Dispenser	12	1	Ongoing	1	0	1	18	2020	https://www.schoolhealth.com/school-health-instant-hand-sanitizer-pump-64-oz-34833	Yes				18	17.3614	17.3614	18	2020	https://www.schoolhealth.com/school-health-instant-hand-sanitizer-pump-64-oz-34833	Yes				18	17.3614	17.3614	208.337	208.337	208.337	208.337	Schools	General Funds	Variable	Yes	208.337	Assume 12x 64oz per school	0
HO	ES2_T	School	T1	CPR masks	1	Basic Health Service Delivery		Distributed	Mask	2	1	Ongoing	1	0	1	7.99	2020	https://www.schoolhealth.com/school-health-brand-adult-child-infant-pocket-cpr-mask-in-hard-case	Yes				7.99	7.70653	7.70653	7.99	2020	https://www.schoolhealth.com/school-health-brand-adult-child-infant-pocket-cpr-mask-in-hard-case	Yes				7.99	7.70653	7.70653	15.4131	15.4131	15.4131	15.4131	Schools	General Funds	Variable	Yes	15.4131	2 per school	0
HO	ES2_T	School	T1	Chairs for students	1	Basic Health Service Delivery		Distributed	Chair	3	1	Start-up	10	0.0291	1	107	2020	https://www.tomsextonfurniture.com/pages/k12products/default/1/	Yes				107	103.204	12.0431	107	2020	https://www.tomsextonfurniture.com/pages/k12products/default/1/	Yes				107	103.204	12.0431	36.1294	36.1294	36.1294	36.1294	District	General Funds	Variable	Yes	309.612	Assume 3 per health office	0
HO	ES2_T	School	T1	Paper for compliance forms	1	Basic Health Service Delivery	500 sheet reams of paper	Distributed	500-sheet ream	10	1	Ongoing	1	0	1	2.51	2020	https://apps.jefferson.kyschools.us/financeweb/bidpdfs/BID266e6526-3698-4e21-baa6-3ff724c16020.pdf	Yes				2.51	2.42095	2.42095	2.51	2020	https://apps.jefferson.kyschools.us/financeweb/bidpdfs/BID266e6526-3698-4e21-baa6-3ff724c16020.pdf	Yes				2.51	2.42095	2.42095	24.2095	24.2095	24.2095	24.2095	Schools	General Funds	Variable	Yes	24.2095	10x 500-sheet reams per year per school	0
HO	ES2_T	School	T1	Use of school copier for compliance forms	1	Basic Health Service Delivery		Distributed	Single copy	5000	1	Ongoing	1	0	1	0.13	2020	https://www.staples.com/Black-White-Copies/product_1798667?akamai-feo=off	Yes				0.13	0.125388	0.125388	0.13	2020	https://www.staples.com/Black-White-Copies/product_1798667?akamai-feo=off	Yes				0.13	0.125388	0.125388	626.94	626.94	626.94	626.94	Schools	General Funds	Variable	Yes	626.94	Assume 5,000 copies per year per school	0
HO	ES2_T	School	T1	Triple Antibiotic Ointment Foil Packs	1	Basic Health Service Delivery	1 box of 144 foil packs	Distributed	Box of 144	1	1	Ongoing	1	0	1	38.14	2020	https://www.schoolhealth.com/triple-antibiotic-ointment	Yes				38.14	36.7869	36.7869	38.14	2020	https://www.schoolhealth.com/triple-antibiotic-ointment	Yes				38.14	36.7869	36.7869	36.7869	36.7869	36.7869	36.7869	Schools	General Funds	Variable	Yes	36.7869	1 box of 144 per school	0
HO	ES2_T	School	T1	Petroleum jelly	1	Basic Health Service Delivery	13 oz jar	Distributed	13 oz jar	1	1	Ongoing	1	0	1	4.02	2020	https://www.schoolhealth.com/petroleum-jelly	Yes				4.02	3.87738	3.87738	4.02	2020	https://www.schoolhealth.com/petroleum-jelly	Yes				4.02	3.87738	3.87738	3.87738	3.87738	3.87738	3.87738	Schools	General Funds	Variable	Yes	3.87738	One 13 oz jar per school	0
HO	ES2_T	School	T1	Vaseline intensive lotion	1	Basic Health Service Delivery	24 oz tube	Distributed	24 oz tube	1	1	Ongoing	1	0	1	11.95	2020	https://www.schoolhealth.com/vaseline-intensive-care-lotion	Yes				11.95	11.526	11.526	11.95	2020	https://www.schoolhealth.com/vaseline-intensive-care-lotion	Yes				11.95	11.526	11.526	11.526	11.526	11.526	11.526	Schools	General Funds	Variable	Yes	11.526	One 24 oz tube per school	0
HO	ES2_T	School	T1	Blistex foil packs	1	Basic Health Service Delivery	Box of 500	Distributed	Box of 500	1	1	Ongoing	1	0	1	47.99	2020	https://www.macgill.com/blistex-packets-5-gm-500-box.html	Yes				47.99	46.2874	46.2874	47.99	2020	https://www.macgill.com/blistex-packets-5-gm-500-box.html	Yes				47.99	46.2874	46.2874	46.2874	46.2874	46.2874	46.2874	Schools	General Funds	Variable	Yes	46.2874	One box of 500 per school	0
LPN schools	ES2_T	School	T1	Scanner (exogen temporal thermometer)	1	LPN Services	Taking accurate temperatures	Distributed	Scanner	0.2	1	Start-up	5	0.0274833	1	93.75	2020	https://www.schoolhealth.com/exergen-temporal-scanner-thermometer	Yes				93.75	90.424	19.6028	93.75	2020	https://www.schoolhealth.com/exergen-temporal-scanner-thermometer	Yes				93.75	90.424	19.6028	3.92057	3.92057	3.92057	3.92057	District	General Funds	Fixed	Yes	18.0848	1 per 7 schools. As we don't know which exact schools, spread the cost evenly across all 35 LPN schools	0
LPN schools	ES2_T	School	T1	Wall cabinet for defibrillator	1	LPN Services	AED Wall cabinet with lock for storing defibrillator	Distributed	Cabinet	0.0571429	1	Ongoing	5	0.0274833	1	276	2020	https://www.schoolhealth.com/surface-mount-aed-wall-cabinet-with-lock	Yes				276	266.208	57.7107	276	2020	https://www.schoolhealth.com/surface-mount-aed-wall-cabinet-with-lock	Yes				276	266.208	57.7107	3.29776	3.29776	3.29776	3.29776	District	General Funds	Fixed	Yes	15.2119	2 per 35 LPN schools. As we don't know which exact schools, spread the cost evenly across all 35 LPN schools	0
LPN schools	ES2_T	School	T1	Defibrillator	1	LPN Services	Philips HeartStart FRx AED with Semi-Rigid Carry Case (861304-C01)	Distributed	Defibrillator	0.0571429	1	Start-up	5	0.0274833	1	1777	2020	https://www.schoolhealth.com/philips-heartstart-frx-aed-with-semi-rigid-carry-case-861304-c01	Yes				1777	1713.96	371.565	1777	2020	https://www.schoolhealth.com/philips-heartstart-frx-aed-with-semi-rigid-carry-case-861304-c01	Yes				1777	1713.96	371.565	21.2323	21.2323	21.2323	21.2323	District	General Funds	Fixed	Yes	97.9404	2 per 35 LPN schools. As we don't know which exact schools, spread the cost evenly across all 35 LPN schools	0
LPN schools	ES2_T	School	T1	Health office visit forms	1	LPN Services	Paper form filled out at each office visit and used to communicate with parents	Distributed	Lump sum for copying all 10,000 forms used across 35 LPN schools	0.0285714	1	Ongoing	1	0	1	3025.85	2018	School district records	Yes				3025.85	3025.85	3025.85	3025.85	2018	School district records	Yes				3025.85	3025.85	3025.85	86.4529	86.4529	86.4529	86.4529	District	General Funds	Variable	Yes	86.4529	District office pays for all forms to be copied in one lump sum	0
LPN schools	ES2_T	School	T1	Chromebook + 3 yr warranty	1	LPN Services	Chromebook per LPN	Distributed	Chromebook	1	1	Start-up	3	0.026275	1	312.98	2020	https://www.cdw.com/product/lenovo-14e-chromebook-14-a4-9120c-4gb-ram-32gb-chrome-dsp/6025027?pfm=srh	Yes				312.98	301.876	105.959	312.98	2020	https://www.cdw.com/product/lenovo-14e-chromebook-14-a4-9120c-4gb-ram-32gb-chrome-dsp/6025027?pfm=srh	Yes				312.98	301.876	105.959	105.959	105.959	105.959	105.959	District	General Funds	Variable	Yes	301.876	1 per school with LPN	0
LPN schools	ES2_T	School	T1	Software licenses	1	LPN Services	Microsoft Office	Distributed	License	1	1	Start-up	3	0.026275	1	55	2020	https://www.softwaresmax.com/tech/all-categories/office-2016/microsoft-office-2019-professional-plus-for-windows-pc.html?gclid=EAIaIQobChMIw5uP0t6z6QIVX4NaBR1BXAAfEAQYAiABEgIqZPD_BwE	Yes				55	53.0487	18.6202	55	2020	https://www.softwaresmax.com/tech/all-categories/office-2016/microsoft-office-2019-professional-plus-for-windows-pc.html?gclid=EAIaIQobChMIw5uP0t6z6QIVX4NaBR1BXAAfEAQYAiABEgIqZPD_BwE	Yes				55	53.0487	18.6202	18.6202	18.6202	18.6202	18.6202	District	General Funds	Variable	Yes	53.0487	1 per school with LPN	0
LPN schools	ES2_T	School	T1	Printer	1	LPN Services	Color printer	Distributed	Printer	1	1	Start-up	2	0.025275	1	379	2020	https://store.hp.com/us/en/pdp/hp-officejet-250-mobile-all-in-one-printer-p-cz992a-b1h--1	Yes				379	365.554	189.735	379	2020	https://store.hp.com/us/en/pdp/hp-officejet-250-mobile-all-in-one-printer-p-cz992a-b1h--1	Yes				379	365.554	189.735	189.735	189.735	189.735	189.735	District	General Funds	Variable	Yes	365.554	1 per school with LPN	0
LPN schools	ES2_T	School	T1	File cabinet with lock	1	LPN Services	2 filing cabinets, 2 drawer	Distributed	Cabinet	2	1	Start-up	10	0.0291	1	214.19	2020	https://shop.hurstgroup.net/Product/ALE/VF1552BL/ALEVF1552BL	Yes				214.19	206.591	24.1077	214.19	2020	https://shop.hurstgroup.net/Product/ALE/VF1552BL/ALEVF1552BL	Yes				214.19	206.591	24.1077	48.2153	48.2153	48.2153	48.2153	District	General Funds	Variable	Yes	413.182	2 per school with LPN	0
LPN schools	ES2_T	School	T1	BMI package	1	LPN Services	Stadiometer, scale, tear pads, BMI percentile spreadsheet	Distributed	BMI package	1	1	Start-up	10	0.0291	1	407	2020	https://www.schoolhealth.com/school-health-bmi-package	Yes				407	392.561	45.809	407	2020	https://www.schoolhealth.com/school-health-bmi-package	Yes				407	392.561	45.809	45.809	45.809	45.809	45.809	District	General Funds	Variable	Yes	392.561	1 per school with LPN	0
LPN schools	ES2_T	School	T1	Flashlight/penlight	1	LPN Services		Distributed	Flashlight	1	1	Ongoing	1	0	1	9.46	2020	https://www.schoolhealth.com/reusable-led-penlights	Yes				9.46	9.12438	9.12438	9.46	2020	https://www.schoolhealth.com/reusable-led-penlights	Yes				9.46	9.12438	9.12438	9.12438	9.12438	9.12438	9.12438	Schools	General Funds	Variable	Yes	9.12438	1 per school with LPN	0
LPN schools	ES2_T	School	T1	Reference manual (Health problems in the classroom, Pre-k through 6)	1	LPN Services		Distributed	Manual	1	1	Start-up	2	0.025275	1	83.4	2020	https://www.schoolhealth.com/health-problems-in-the-classroom	Yes				83.4	80.4412	41.7518	83.4	2020	https://www.schoolhealth.com/health-problems-in-the-classroom	Yes				83.4	80.4412	41.7518	41.7518	41.7518	41.7518	41.7518	Schools	General Funds	Variable	Yes	80.4412	1 per school with LPN	0
LPN schools	ES2_T	School	T1	Reference manual (Spanish for the School Nurses office)	1	LPN Services		Distributed	Manual	1	1	Start-up	2	0.025275	1	17.95	2020	https://www.macgill.com/spanish-for-the-school-nurse-s-office.html	Yes				17.95	17.3132	8.98615	17.95	2020	https://www.macgill.com/spanish-for-the-school-nurse-s-office.html	Yes				17.95	17.3132	8.98615	8.98615	8.98615	8.98615	8.98615	Schools	General Funds	Variable	Yes	17.3132	1 per school with LPN	0
LPN schools	ES2_T	School	T1	Reference manual (School nurses survival guide)	1	LPN Services		Distributed	Manual	1	1	Start-up	2	0.025275	1	44.99	2020	https://www.macgill.com/zoom-school-nurse-resource-manual-2016.html	Yes				44.99	43.3939	22.5229	44.99	2020	https://www.macgill.com/zoom-school-nurse-resource-manual-2016.html	Yes				44.99	43.3939	22.5229	22.5229	22.5229	22.5229	22.5229	Schools	General Funds	Variable	Yes	43.3939	1 per school with LPN	0
LPN schools	ES2_T	School	T1	Reference Manual (Nursing 2020 drug handbook)	1	LPN Services		Distributed	Manual	1	1	Start-up	2	0.025275	1	80.95	2020	https://www.schoolhealth.com/2018-nursing-drug-handbook	Yes				80.95	78.0781	40.5253	80.95	2020	https://www.schoolhealth.com/2018-nursing-drug-handbook	Yes				80.95	78.0781	40.5253	40.5253	40.5253	40.5253	40.5253	Schools	General Funds	Variable	Yes	78.0781	1 per school with LPN	0
LPN schools	ES2_T	School	T1	Fridge	1	LPN Services		Distributed	Fridge	1	1	Start-up	5	0.0274833	1	398	2020	https://www.schoolhealth.com/mini-refrigerator-with-freezer-44-cu-ft	Yes				398	383.88	83.2205	398	2020	https://www.schoolhealth.com/mini-refrigerator-with-freezer-44-cu-ft	Yes				398	383.88	83.2205	83.2205	83.2205	83.2205	83.2205	District	General Funds	Variable	Yes	383.88	1 per school with LPN	0
LPN schools	ES2_T	School	T1	Sharps container	1	LPN Services	1003725 Sharps Disposal by Mail System - 1 Gallon	Distributed	Sharps container	9	1	Ongoing	1	0	1	67.75	2020	https://www.schoolhealth.com/sharps-medical-waste-mail-back-disposal-system	Yes				67.75	65.3464	65.3464	67.75	2020	https://www.schoolhealth.com/sharps-medical-waste-mail-back-disposal-system	Yes				67.75	65.3464	65.3464	588.118	588.118	588.118	588.118	Schools	General Funds	Variable	Yes	588.118	1 per school with LPN	0
LPN schools	ES2_T	School	T1	Blankets	1	LPN Services	Thermal blankets	Distributed	Blanket	3	1	Start-up	5	0.0274833	1	31.55	2020	https://www.schoolhealth.com/thermal-blankets	Yes				31.55	30.4307	6.59701	31.55	2020	https://www.schoolhealth.com/thermal-blankets	Yes				31.55	30.4307	6.59701	19.791	19.791	19.791	19.791	Schools	General Funds	Variable	Yes	91.292	3 per school with LPN	0
LPN schools	ES2_T	School	T1	Data line installation	1	LPN Services		Distributed	Data line	0.0571429	1	Start-up	10	0.0291	1	320	2015	2015 School X supply list	Yes				320	339.899	39.6637	320	2015	2015 School X supply list	Yes				320	339.899	39.6637	2.2665	2.2665	2.2665	2.2665	District	General Funds	Variable	Yes	19.4228	Each school needs one but assume only 2 installed among 35 LPN schools this year	0
LPN schools	ES2_T	School	T1	Telephones	1	LPN Services		Distributed	Telephone	1	1	Start-up	10	0.0291	1	365	2015	2015 School X supply list	Yes				365	387.697	45.2414	365	2015	2015 School X supply list	Yes				365	387.697	45.2414	45.2414	45.2414	45.2414	45.2414	District	General Funds	Variable	Yes	387.697	1 per school with LPN	0
LPN schools	ES2_T	School	T1	Blood pressure cuff - children	1	LPN Services		Distributed	Cuff	1	1	Start-up	3	0.026275	1	47.8	2020	https://www.schoolhealth.com/school-health-latex-free-professional-sphygmomanometers	Yes				47.8	46.1042	16.1826	47.8	2020	https://www.schoolhealth.com/school-health-latex-free-professional-sphygmomanometers	Yes				47.8	46.1042	16.1826	16.1826	16.1826	16.1826	16.1826	Schools	General Funds	Variable	Yes	46.1042	1 per school with LPN	0
LPN schools	ES2_T	School	T1	Blood pressure cuff - adult	1	LPN Services		Distributed	Cuff	1	1	Start-up	3	0.026275	1	47.8	2020	https://www.schoolhealth.com/school-health-latex-free-professional-sphygmomanometers	Yes				47.8	46.1042	16.1826	47.8	2020	https://www.schoolhealth.com/school-health-latex-free-professional-sphygmomanometers	Yes				47.8	46.1042	16.1826	16.1826	16.1826	16.1826	16.1826	Schools	General Funds	Variable	Yes	46.1042	1 per school with LPN	0
LPN schools	ES2_T	School	T1	Blood pressure cuff - large adult	1	LPN Services		Distributed	Cuff	1	1	Start-up	3	0.026275	1	53.15	2020	https://www.schoolhealth.com/school-health-latex-free-professional-sphygmomanometers	Yes				53.15	51.2644	17.9939	53.15	2020	https://www.schoolhealth.com/school-health-latex-free-professional-sphygmomanometers	Yes				53.15	51.2644	17.9939	17.9939	17.9939	17.9939	17.9939	Schools	General Funds	Variable	Yes	51.2644	1 per school with LPN	0
LPN schools	ES2_T	School	T1	Paper rolls for exam table	1	LPN Services	12 per box, 5 boxes needed per school	Distributed	Box of 12	5	1	Ongoing	1	0	1	38.65	2020	https://www.schoolhealth.com/premium-crepe-exam-table-paper-18-in	Yes				38.65	37.2788	37.2788	38.65	2020	https://www.schoolhealth.com/premium-crepe-exam-table-paper-18-in	Yes				38.65	37.2788	37.2788	186.394	186.394	186.394	186.394	Schools	General Funds	Variable	Yes	186.394	5 boxes per school with LPN	0
LPN schools	ES2_T	School	T1	Stethoscope	1	LPN Services		Distributed	Stethoscope	1	1	Start-up	2	0.025275	1	14.1	2020	https://www.schoolhealth.com/school-health-dual-head-stethoscopes	Yes				14.1	13.5998	7.05876	14.1	2020	https://www.schoolhealth.com/school-health-dual-head-stethoscopes	Yes				14.1	13.5998	7.05876	7.05876	7.05876	7.05876	7.05876	Schools	General Funds	Variable	Yes	13.5998	1 per school with LPN	0
LPN schools	ES2_T	School	T1	Toner cartridge	1	LPN Services		Distributed	Cartridge	2	1	Ongoing	1	0	1	39.99	2020	https://store.hp.com/us/en/pdp/hp-62-2-pack-black-tri-color-original-ink-cartridges	Yes				39.99	38.5712	38.5712	39.99	2020	https://store.hp.com/us/en/pdp/hp-62-2-pack-black-tri-color-original-ink-cartridges	Yes				39.99	38.5712	38.5712	77.1425	77.1425	77.1425	77.1425	District	General Funds	Variable	Yes	77.1425	2 per school with LPN	0
LPN schools	ES2_T	School	T1	Acetaminophen Children's Chew tab - 80mg	1	LPN Services		Distributed	Box of 30 tablets	4	1	Ongoing	1	0	1	2.19	2020	https://www.macgill.com/children-s-meltaways-acetaminophen-30-box.html	Yes				2.19	2.1123	2.1123	2.19	2020	https://www.macgill.com/children-s-meltaways-acetaminophen-30-box.html	Yes				2.19	2.1123	2.1123	8.44922	8.44922	8.44922	8.44922	Schools	General Funds	Variable	Yes	8.44922	4 per school with LPN	0
LPN schools	ES2_T	School	T1	Benzalkonium Chloride Burn Treatment Solution	1	LPN Services		Distributed	Spray bottle	2	1	Ongoing	1	0	1	10.3	2020	https://www.schoolhealth.com/burn-relief-spray-2-oz-pump	Yes				10.3	9.93458	9.93458	10.3	2020	https://www.schoolhealth.com/burn-relief-spray-2-oz-pump	Yes				10.3	9.93458	9.93458	19.8692	19.8692	19.8692	19.8692	Schools	General Funds	Variable	Yes	19.8692	2 per school with LPN	0
LPN schools	ES2_T	School	T1	Cough Drops	1	LPN Services		Distributed	Box of 50 drops	2	1	Ongoing	1	0	1	5.07	2020	https://www.schoolhealth.com/medi-first-cherry-cough-drops	Yes				5.07	4.89013	4.89013	5.07	2020	https://www.schoolhealth.com/medi-first-cherry-cough-drops	Yes				5.07	4.89013	4.89013	9.78026	9.78026	9.78026	9.78026	Schools	General Funds	Variable	Yes	9.78026	2 per school with LPN	0
LPN schools	ES2_T	School	T1	Hydrocortisone cream	1	LPN Services	Item 43134	Distributed	1 oz tube	2	1	Ongoing	1	0	1	3.52	2020	https://www.schoolhealth.com/hydrocortisone-cream	Yes				3.52	3.39512	3.39512	3.52	2020	https://www.schoolhealth.com/hydrocortisone-cream	Yes				3.52	3.39512	3.39512	6.79024	6.79024	6.79024	6.79024	Schools	General Funds	Variable	Yes	6.79024	2 per school with LPN	0
LPN schools	ES2_T	School	T1	Sting Swabs	1	LPN Services	Item 49143	Distributed	Box of 10	1	1	Ongoing	1	0	1	4.8	2020	https://www.schoolhealth.com/sting-relief-products	Yes				4.8	4.62971	4.62971	4.8	2020	https://www.schoolhealth.com/sting-relief-products	Yes				4.8	4.62971	4.62971	4.62971	4.62971	4.62971	4.62971	Schools	General Funds	Variable	Yes	4.62971	1 per school with LPN	0
LPN schools	ES2_T	School	T1	Children's Benadryl Allergy Liquid	1	LPN Services		Distributed	4 oz bottle	2	1	Ongoing	1	0	1	5.05	2020	https://www.schoolhealth.com/diphenhydramine	Yes				5.05	4.87084	4.87084	5.05	2020	https://www.schoolhealth.com/diphenhydramine	Yes				5.05	4.87084	4.87084	9.74168	9.74168	9.74168	9.74168	Schools	General Funds	Variable	Yes	9.74168	2 per school with LPN	0
LPN schools	ES2_T	School	T1	Planner/calendar for scheduled visits and medications	1	LPN Services		Distributed	Planner	1	1	Ongoing	1	0	1	11.5	2020	https://www.macgill.com/wards-school-nurse-plan-record-notebook.html	Yes				11.5	11.092	11.092	11.5	2020	https://www.macgill.com/wards-school-nurse-plan-record-notebook.html	Yes				11.5	11.092	11.092	11.092	11.092	11.092	11.092	Schools	General Funds	Variable	Yes	11.092	1 per school with LPN	0
LPN schools	ES2_T	School	T1	Ora-jel	1	LPN Services		Distributed	11.9g tube	1	1	Ongoing	1	0	1	9.89	2020	https://www.schoolhealth.com/orajel-maximum-strength-gel	Yes				9.89	9.53913	9.53913	9.89	2020	https://www.schoolhealth.com/orajel-maximum-strength-gel	Yes				9.89	9.53913	9.53913	9.53913	9.53913	9.53913	9.53913	Schools	General Funds	Variable	Yes	9.53913	1 per school with LPN	0
LPN schools	ES2_T	School	T1	Sink	1	LPN Services	Portable sink as proxy for built-in sink	Distributed	Sink	1	1	Start-up	30	0.031125	1	2099	2020	https://www.schoolhealth.com/portable-sink-handwashing-station	Yes				2099	2024.53	104.798	2099	2020	https://www.schoolhealth.com/portable-sink-handwashing-station	Yes				2099	2024.53	104.798	104.798	104.798	104.798	104.798	District	General Funds	Variable	Yes	2024.53	1 per school with LPN	0
LPN schools	ES2_T	School	T1	Nurse recovery couch (bed)	1	LPN Services		Distributed	Couch	1	1	Start-up	10	0.0291	1	540.5	2020	https://www.schoolhealth.com/varsity-recovery-couches-24538fl	Yes				540.5	521.324	60.8347	540.5	2020	https://www.schoolhealth.com/varsity-recovery-couches-24538fl	Yes				540.5	521.324	60.8347	60.8347	60.8347	60.8347	60.8347	District	General Funds	Variable	Yes	521.324	1 per school with LPN	0
LPN schools	ES2_T	School	T1	Albuterol	1	LPN Services	90720 Albuterol Inhalation Solution, .083%, 3 ml. 30/Box	Distributed	Box of 30	3	1	Ongoing	1	0	1	21.4	2020	https://www.schoolhealth.com/albuterol-inhalation-solution	Yes				21.4	20.6408	20.6408	21.4	2020	https://www.schoolhealth.com/albuterol-inhalation-solution	Yes				21.4	20.6408	20.6408	61.9223	61.9223	61.9223	61.9223	Schools	General Funds	Variable	Yes	61.9223	3 boxes per school with LPN	0
LPN schools	ES2_T	School	T1	Acetaminophen Junior Strength, 160mg	1	LPN Services	Only in elementary schools with LPNs	Distributed	160 mg Bottle	3	1	Ongoing	1	0	1	4.3	2020	https://www.schoolhealth.com/acetaminophen-jr-strength-chewable-tablets-24-package	Yes				4.3	4.14745	4.14745	4.3	2020	https://www.schoolhealth.com/acetaminophen-jr-strength-chewable-tablets-24-package	Yes				4.3	4.14745	4.14745	12.4423	12.4423	12.4423	12.4423	Schools	General Funds	Variable	Yes	12.4423	1 bottle per school	0
LPN schools	ES2_T	School	T1	Acetaminophen Children's liquid elixir - 4 l oz	1	LPN Services	Only in elementary schools with LPNs	Distributed	4 l oz bottle	3	1	Ongoing	1	0	1	10.05	2020	https://www.schoolhealth.com/childrens-160mg-acetaminophen-bubble-gum-4-oz	Yes				10.05	9.69345	9.69345	10.05	2020	https://www.schoolhealth.com/childrens-160mg-acetaminophen-bubble-gum-4-oz	Yes				10.05	9.69345	9.69345	29.0803	29.0803	29.0803	29.0803	Schools	General Funds	Variable	Yes	29.0803	1 bottle per school	0
LPN schools	ES2_T	School	T1	Children's ibuprofen liquid --100mg	1	LPN Services	2 per ES with LPN	Distributed	100 mg bottle	2	1	Ongoing	1	0	1	12.8	2020	https://www.schoolhealth.com/goodsense-child-ibuprofen 1007907	Yes				12.8	12.3459	12.3459	12.8	2020	https://www.schoolhealth.com/goodsense-child-ibuprofen 1007907	Yes				12.8	12.3459	12.3459	24.6918	24.6918	24.6918	24.6918	Schools	General Funds	Variable	Yes	24.6918	1 bottle per school	0
LPN schools	ES2_T	School	T1	Acetaminophen Regular Strength, 325mg	1	LPN Services	Only in elementary schools with LPNs	Distributed	325 mg bottle	1	1	Ongoing	1	0	1	12.5	2020	https://www.schoolhealth.com/sunmark-acetaminophen-325mg-tablet-1000-bottle	Yes				12.5	12.0565	12.0565	12.5	2020	https://www.schoolhealth.com/sunmark-acetaminophen-325mg-tablet-1000-bottle	Yes				12.5	12.0565	12.0565	12.0565	12.0565	12.0565	12.0565	Schools	General Funds	Variable	Yes	12.0565	1 bottle per school	0
LPN schools	ES2_T	School	T1	Medicine cups - package of 250	1	LPN Services	All LPN schools will use 4ea of 21095	Distributed	Package of 250	4	1	Ongoing	1	0	1	4.86	2020	https://www.schoolhealth.com/paper-and-plastic-medicine-cups	Yes				4.86	4.68758	4.68758	4.86	2020	https://www.schoolhealth.com/paper-and-plastic-medicine-cups	Yes				4.86	4.68758	4.68758	18.7503	18.7503	18.7503	18.7503	Schools	General Funds	Variable	Yes	18.7503	1 package per school	0
All	ES3_T	School	T1	First aid kit	1	Basic Health Service Delivery	Includes thermometer and bandaids but no medications at all	Distributed	Kit	1	1	Ongoing	1	0	1	23.15	2018	https://www.schoolnursesupplyinc.com/First-Aid-Kits_c_5116-2-3.html	Yes				23.15	23.15	23.15	23.15	2018	https://www.schoolnursesupplyinc.com/First-Aid-Kits_c_5116-2-3.html	Yes				23.15	23.15	23.15	23.15	23.15	23.15	23.15	Schools	General Funds	Variable	Yes	23.15	1 per school	0
All	ES3_T	School	T1	Cotton tipped applicators	1	Basic Health Service Delivery	Item 90852, 6 inches. 1000 per box	Distributed	Box of 1,000	1	1	Ongoing	1	0	1	7.93	2020	https://www.schoolhealth.com/school-health-brand-cotton-tipped-applicators	Yes				7.93	7.64866	7.64866	7.93	2020	https://www.schoolhealth.com/school-health-brand-cotton-tipped-applicators	Yes				7.93	7.64866	7.64866	7.64866	7.64866	7.64866	7.64866	Schools	General Funds	Variable	Yes	7.64866	1 box per school	0
All	ES3_T	School	T1	Eye chart	1	Basic Health Service Delivery	For vision tests	Distributed	Chart	1	1	Start-up	2	0.025275	1	17.99	2020	https://www.schoolnursesupplyinc.com/search.asp?keyword=eye+chart	Yes				17.99	17.3518	9.00617	17.99	2020	https://www.schoolnursesupplyinc.com/search.asp?keyword=eye+chart	Yes				17.99	17.3518	9.00617	9.00617	9.00617	9.00617	9.00617	District	General Funds	Variable	Yes	17.3518	1 per school	0
HO	ES3_T	School	T1	Lockable medicine cabinet	1	Basic Health Service Delivery	Storing medicines	Distributed	Cabinet	2	1	Start-up	10	0.0291	1	320	2020	https://www.macgill.com/double-key-lock-medication-cabinet-w-2-shelves.html	Yes				320	308.647	36.0169	320	2020	https://www.macgill.com/double-key-lock-medication-cabinet-w-2-shelves.html	Yes				320	308.647	36.0169	72.0337	72.0337	72.0337	72.0337	District	General Funds	Variable	Yes	617.294	2 per school with health office only	0
HO	ES3_T	School	T1	Desk for nurse	1	Basic Health Service Delivery	Wood. 60" x 30" x 30"	Distributed	Desk	1	1	Start-up	10	0.0291	1	724.19	2020	https://shop.hurstgroup.net/Product/ALE/SD6030BM/ALESD6030BM	Yes				724.19	698.497	81.5096	724.19	2020	https://shop.hurstgroup.net/Product/ALE/SD6030BM/ALESD6030BM	Yes				724.19	698.497	81.5096	81.5096	81.5096	81.5096	81.5096	District	General Funds	Variable	Yes	698.497	1 per school	0
HO	ES3_T	School	T1	Desk chair for nurse	1	Basic Health Service Delivery		Distributed	Chair	1	1	Start-up	10	0.0291	1	203.99	2020	https://shop.hurstgroup.net/Product/ALE/EL42BME10B/ALEEL42BME10B	Yes				203.99	196.753	22.9596	203.99	2020	https://shop.hurstgroup.net/Product/ALE/EL42BME10B/ALEEL42BME10B	Yes				203.99	196.753	22.9596	22.9596	22.9596	22.9596	22.9596	District	General Funds	Variable	Yes	196.753	1 per school	0
HO	ES3_T	School	T1	Tums	1	Basic Health Service Delivery		Distributed	Bottle of 150 tablets	2	1	Ongoing	1	0	1	10.05	2020	https://www.schoolhealth.com/tums-regular-and-extra-strength	Yes				10.05	9.69345	9.69345	10.05	2020	https://www.schoolhealth.com/tums-regular-and-extra-strength	Yes				10.05	9.69345	9.69345	19.3869	19.3869	19.3869	19.3869	Schools	General Funds	Variable	Yes	19.3869	2 bottles per school	0
HO	ES3_T	School	T1	Bandages	1	Basic Health Service Delivery	Dynarex	Distributed	Box of 50	5	1	Ongoing	1	0	1	2.79	2018	https://apps.jefferson.kyschools.us/financeweb/bidpdfs/BID34efd358-3ee3-4413-adae-5426e615308e.pdf	Yes				2.79	2.79	2.79	2.79	2018	https://apps.jefferson.kyschools.us/financeweb/bidpdfs/BID34efd358-3ee3-4413-adae-5426e615308e.pdf	Yes				2.79	2.79	2.79	13.95	13.95	13.95	13.95	Schools	General Funds	Variable	Yes	13.95	5 boxes per school	0
HO	ES3_T	School	T1	Bandages	1	Basic Health Service Delivery	1x3 flex	Distributed	Box of 100	10	1	Ongoing	1	0	1	1.38	2018	https://apps.jefferson.kyschools.us/financeweb/bidpdfs/BIDb22c887e-a17e-4895-aa4f-d20612cf4c3e.pdf	Yes				1.38	1.38	1.38	1.38	2018	https://apps.jefferson.kyschools.us/financeweb/bidpdfs/BIDb22c887e-a17e-4895-aa4f-d20612cf4c3e.pdf	Yes				1.38	1.38	1.38	13.8	13.8	13.8	13.8	Schools	General Funds	Variable	Yes	13.8	10 boxes per school	0
HO	ES3_T	School	T1	Bandages	1	Basic Health Service Delivery	1x3 sheer	Distributed	Box of 100	5	1	Ongoing	1	0	1	1	2018	https://apps.jefferson.kyschools.us/financeweb/bidpdfs/BIDb22c887e-a17e-4895-aa4f-d20612cf4c3e.pdf	Yes				1	1	1	1	2018	https://apps.jefferson.kyschools.us/financeweb/bidpdfs/BIDb22c887e-a17e-4895-aa4f-d20612cf4c3e.pdf	Yes				1	1	1	5	5	5	5	Schools	General Funds	Variable	Yes	5	5 boxes per school	0
HO	ES3_T	School	T1	Thermometer	1	Basic Health Service Delivery	Includes batteries + 25 disposable probe covers	Distributed	Thermometer	1	1	Ongoing	1	0	1	8.64	2020	https://apps.jefferson.kyschools.us/financeweb/bidpdfs/BID266e6526-3698-4e21-baa6-3ff724c16020.pdf	Yes				8.64	8.33347	8.33347	8.64	2020	https://apps.jefferson.kyschools.us/financeweb/bidpdfs/BID266e6526-3698-4e21-baa6-3ff724c16020.pdf	Yes				8.64	8.33347	8.33347	8.33347	8.33347	8.33347	8.33347	Schools	General Funds	Variable	Yes	8.33347	1 per school	0
HO	ES3_T	School	T1	Probe covers	1	Basic Health Service Delivery	boxes (100 ct, $5.92)	Distributed	Box of 100	5	1	Ongoing	1	0	1	5.92	2020	https://www.schoolhealth.com/tidi-thermometer-sheaths	Yes				5.92	5.70997	5.70997	5.92	2020	https://www.schoolhealth.com/tidi-thermometer-sheaths	Yes				5.92	5.70997	5.70997	28.5499	28.5499	28.5499	28.5499	Schools	General Funds	Variable	Yes	28.5499	5 boxes per school	0
HO	ES3_T	School	T1	Pill cutter	1	Basic Health Service Delivery		Distributed	Cutter	1	1	Start-up	5	0.0274833	1	7.58	2020	https://www.schoolhealth.com/pill-counter-cutter-and-crusher	Yes				7.58	7.31108	1.58495	7.58	2020	https://www.schoolhealth.com/pill-counter-cutter-and-crusher	Yes				7.58	7.31108	1.58495	1.58495	1.58495	1.58495	1.58495	Schools	General Funds	Variable	Yes	7.31108	1 per school	0
HO	ES3_T	School	T1	Pill crusher	1	Basic Health Service Delivery		Distributed	Crusher	1	1	Start-up	5	0.0274833	1	7.58	2020	https://www.schoolhealth.com/pill-counter-cutter-and-crusher	Yes				7.58	7.31108	1.58495	7.58	2020	https://www.schoolhealth.com/pill-counter-cutter-and-crusher	Yes				7.58	7.31108	1.58495	1.58495	1.58495	1.58495	1.58495	Schools	General Funds	Variable	Yes	7.31108	1 per school	0
HO	ES3_T	School	T1	Ice packs	1	Basic Health Service Delivery	Size 6x8 (16 per pack)	Distributed	Pack of 16	1	1	Ongoing	1	0	1	15.9	2020	https://www.schoolhealth.com/school-health-instant-cold-packs	Yes				15.9	15.3359	15.3359	15.9	2020	https://www.schoolhealth.com/school-health-instant-cold-packs	Yes				15.9	15.3359	15.3359	15.3359	15.3359	15.3359	15.3359	Schools	General Funds	Variable	Yes	15.3359	1 pack of 16 per school	0
HO	ES3_T	School	T1	Disposable gloves	1	Basic Health Service Delivery	100/box	Distributed	Box of 100	18	1	Ongoing	1	0	1	9.4	2020	https://www.schoolhealth.com/school-health-premium-exam-gloves	Yes				9.4	9.06651	9.06651	9.4	2020	https://www.schoolhealth.com/school-health-premium-exam-gloves	Yes				9.4	9.06651	9.06651	163.197	163.197	163.197	163.197	Schools	General Funds	Variable	Yes	163.197	Assume 10 gloves per day for 174 days = 1740 gloves/100 = 17.4 boxes. Round to 18 boxes per school.	0
HO	ES3_T	School	T1	Alcohol wipes	1	Basic Health Service Delivery	Packs of 200	Distributed	Pack of 200	9	1	Ongoing	1	0	1	3.27	2020	https://www.schoolhealth.com/school-health-sterile-alcohol-prep-pads-200-box	Yes				3.27	3.15399	3.15399	3.27	2020	https://www.schoolhealth.com/school-health-sterile-alcohol-prep-pads-200-box	Yes				3.27	3.15399	3.15399	28.3859	28.3859	28.3859	28.3859	Schools	General Funds	Variable	Yes	28.3859	Assume 10 used per day for 174 days = 1740/200 = 9 packs per school	0
HO	ES3_T	School	T1	Sterile gauze pads 2x2	1	Basic Health Service Delivery	Sixe 2x2 inches 200/bag	Distributed	Bag of 200	2	1	Ongoing	1	0	1	3.01	2020	https://www.schoolhealth.com/school-health-non-sterile-gauze-sponges	Yes				3.01	2.90321	2.90321	3.01	2020	https://www.schoolhealth.com/school-health-non-sterile-gauze-sponges	Yes				3.01	2.90321	2.90321	5.80642	5.80642	5.80642	5.80642	Schools	General Funds	Variable	Yes	5.80642	2 bags per school	0
HO	ES3_T	School	T1	Sterile gauze pads 4x4	1	Basic Health Service Delivery	Sixe 4X4 inches 200/bag	Distributed	Bag of 200	2	1	Ongoing	1	0	1	8.32	2020	https://www.schoolhealth.com/school-health-non-sterile-gauze-sponges	Yes				8.32	8.02483	8.02483	8.32	2020	https://www.schoolhealth.com/school-health-non-sterile-gauze-sponges	Yes				8.32	8.02483	8.02483	16.0497	16.0497	16.0497	16.0497	Schools	General Funds	Variable	Yes	16.0497	2 bags per school	0
HO	ES3_T	School	T1	Scalp sticks (for lice)	1	Basic Health Service Delivery	1000/pack	Distributed	Pack of 1000	1	1	Ongoing	1	0	1	4.99	2020	https://apps.jefferson.kyschools.us/financeweb/bidpdfs/BID266e6526-3698-4e21-baa6-3ff724c16020.pdf	Yes				4.99	4.81297	4.81297	4.99	2020	https://apps.jefferson.kyschools.us/financeweb/bidpdfs/BID266e6526-3698-4e21-baa6-3ff724c16020.pdf	Yes				4.99	4.81297	4.81297	4.81297	4.81297	4.81297	4.81297	Schools	General Funds	Variable	Yes	4.81297	1 pack per school	0
HO	ES3_T	School	T1	Sanitary pads	1	Basic Health Service Delivery	288/case	Distributed	Case of 288	1	1	Ongoing	1	0	1	29.98	2020	https://apps.jefferson.kyschools.us/financeweb/bidpdfs/BID266e6526-3698-4e21-baa6-3ff724c16020.pdf	Yes				29.98	28.9164	28.9164	29.98	2020	https://apps.jefferson.kyschools.us/financeweb/bidpdfs/BID266e6526-3698-4e21-baa6-3ff724c16020.pdf	Yes				29.98	28.9164	28.9164	28.9164	28.9164	28.9164	28.9164	Schools	General Funds	Variable	Yes	28.9164	1 case per school	0
HO	ES3_T	School	T1	Cotton balls	1	Basic Health Service Delivery	100/bag	Distributed	Bag of 100	3	1	Ongoing	1	0	1	1.78	2020	https://www.schoolhealth.com/jumbo-cotton-balls-100-bag	Yes				1.78	1.71685	1.71685	1.78	2020	https://www.schoolhealth.com/jumbo-cotton-balls-100-bag	Yes				1.78	1.71685	1.71685	5.15055	5.15055	5.15055	5.15055	Schools	General Funds	Variable	Yes	5.15055	3 bags per school	0
HO	ES3_T	School	T1	Instant cold pack	1	Basic Health Service Delivery	Single cold pack	Distributed	Cold pack	100	1	Ongoing	1	0	1	0.22	2020	https://apps.jefferson.kyschools.us/financeweb/bidpdfs/BID266e6526-3698-4e21-baa6-3ff724c16020.pdf	Yes				0.22	0.212195	0.212195	0.22	2020	https://apps.jefferson.kyschools.us/financeweb/bidpdfs/BID266e6526-3698-4e21-baa6-3ff724c16020.pdf	Yes				0.22	0.212195	0.212195	21.2195	21.2195	21.2195	21.2195	Schools	General Funds	Variable	Yes	21.2195	Assume 100 per school	0
HO	ES3_T	School	T1	Sterile over-eye pads	1	Basic Health Service Delivery	50/box	Distributed	Box of 50	1	1	Ongoing	1	0	1	13.8	2020	https://www.schoolhealth.com/dukal-sterile-eye-pads-1-5-8-x-2-5-8-50-box	Yes				13.8	13.3104	13.3104	13.8	2020	https://www.schoolhealth.com/dukal-sterile-eye-pads-1-5-8-x-2-5-8-50-box	Yes				13.8	13.3104	13.3104	13.3104	13.3104	13.3104	13.3104	Schools	General Funds	Variable	Yes	13.3104	Assume 1 box of 50 per school	0
HO	ES3_T	School	T1	Hand sanitizer	1	Basic Health Service Delivery	64 oz pump dispenser	Distributed	Dispenser	12	1	Ongoing	1	0	1	18	2020	https://www.schoolhealth.com/school-health-instant-hand-sanitizer-pump-64-oz-34833	Yes				18	17.3614	17.3614	18	2020	https://www.schoolhealth.com/school-health-instant-hand-sanitizer-pump-64-oz-34833	Yes				18	17.3614	17.3614	208.337	208.337	208.337	208.337	Schools	General Funds	Variable	Yes	208.337	Assume 12x 64oz per school	0
HO	ES3_T	School	T1	CPR masks	1	Basic Health Service Delivery		Distributed	Mask	2	1	Ongoing	1	0	1	7.99	2020	https://www.schoolhealth.com/school-health-brand-adult-child-infant-pocket-cpr-mask-in-hard-case	Yes				7.99	7.70653	7.70653	7.99	2020	https://www.schoolhealth.com/school-health-brand-adult-child-infant-pocket-cpr-mask-in-hard-case	Yes				7.99	7.70653	7.70653	15.4131	15.4131	15.4131	15.4131	Schools	General Funds	Variable	Yes	15.4131	2 per school	0
HO	ES3_T	School	T1	Chairs for students	1	Basic Health Service Delivery		Distributed	Chair	3	1	Start-up	10	0.0291	1	107	2020	https://www.tomsextonfurniture.com/pages/k12products/default/1/	Yes				107	103.204	12.0431	107	2020	https://www.tomsextonfurniture.com/pages/k12products/default/1/	Yes				107	103.204	12.0431	36.1294	36.1294	36.1294	36.1294	District	General Funds	Variable	Yes	309.612	Assume 3 per health office	0
HO	ES3_T	School	T1	Paper for compliance forms	1	Basic Health Service Delivery	500 sheet reams of paper	Distributed	500-sheet ream	10	1	Ongoing	1	0	1	2.51	2020	https://apps.jefferson.kyschools.us/financeweb/bidpdfs/BID266e6526-3698-4e21-baa6-3ff724c16020.pdf	Yes				2.51	2.42095	2.42095	2.51	2020	https://apps.jefferson.kyschools.us/financeweb/bidpdfs/BID266e6526-3698-4e21-baa6-3ff724c16020.pdf	Yes				2.51	2.42095	2.42095	24.2095	24.2095	24.2095	24.2095	Schools	General Funds	Variable	Yes	24.2095	10x 500-sheet reams per year per school	0
HO	ES3_T	School	T1	Use of school copier for compliance forms	1	Basic Health Service Delivery		Distributed	Single copy	5000	1	Ongoing	1	0	1	0.13	2020	https://www.staples.com/Black-White-Copies/product_1798667?akamai-feo=off	Yes				0.13	0.125388	0.125388	0.13	2020	https://www.staples.com/Black-White-Copies/product_1798667?akamai-feo=off	Yes				0.13	0.125388	0.125388	626.94	626.94	626.94	626.94	Schools	General Funds	Variable	Yes	626.94	Assume 5,000 copies per year per school	0
HO	ES3_T	School	T1	Triple Antibiotic Ointment Foil Packs	1	Basic Health Service Delivery	1 box of 144 foil packs	Distributed	Box of 144	1	1	Ongoing	1	0	1	38.14	2020	https://www.schoolhealth.com/triple-antibiotic-ointment	Yes				38.14	36.7869	36.7869	38.14	2020	https://www.schoolhealth.com/triple-antibiotic-ointment	Yes				38.14	36.7869	36.7869	36.7869	36.7869	36.7869	36.7869	Schools	General Funds	Variable	Yes	36.7869	1 box of 144 per school	0
HO	ES3_T	School	T1	Petroleum jelly	1	Basic Health Service Delivery	13 oz jar	Distributed	13 oz jar	1	1	Ongoing	1	0	1	4.02	2020	https://www.schoolhealth.com/petroleum-jelly	Yes				4.02	3.87738	3.87738	4.02	2020	https://www.schoolhealth.com/petroleum-jelly	Yes				4.02	3.87738	3.87738	3.87738	3.87738	3.87738	3.87738	Schools	General Funds	Variable	Yes	3.87738	One 13 oz jar per school	0
HO	ES3_T	School	T1	Vaseline intensive lotion	1	Basic Health Service Delivery	24 oz tube	Distributed	24 oz tube	1	1	Ongoing	1	0	1	11.95	2020	https://www.schoolhealth.com/vaseline-intensive-care-lotion	Yes				11.95	11.526	11.526	11.95	2020	https://www.schoolhealth.com/vaseline-intensive-care-lotion	Yes				11.95	11.526	11.526	11.526	11.526	11.526	11.526	Schools	General Funds	Variable	Yes	11.526	One 24 oz tube per school	0
HO	ES3_T	School	T1	Blistex foil packs	1	Basic Health Service Delivery	Box of 500	Distributed	Box of 500	1	1	Ongoing	1	0	1	47.99	2020	https://www.macgill.com/blistex-packets-5-gm-500-box.html	Yes				47.99	46.2874	46.2874	47.99	2020	https://www.macgill.com/blistex-packets-5-gm-500-box.html	Yes				47.99	46.2874	46.2874	46.2874	46.2874	46.2874	46.2874	Schools	General Funds	Variable	Yes	46.2874	One box of 500 per school	0
LPN schools	ES3_T	School	T1	Scanner (exogen temporal thermometer)	1	LPN Services	Taking accurate temperatures	Distributed	Scanner	0.2	1	Start-up	5	0.0274833	1	93.75	2020	https://www.schoolhealth.com/exergen-temporal-scanner-thermometer	Yes				93.75	90.424	19.6028	93.75	2020	https://www.schoolhealth.com/exergen-temporal-scanner-thermometer	Yes				93.75	90.424	19.6028	3.92057	3.92057	3.92057	3.92057	District	General Funds	Fixed	Yes	18.0848	1 per 7 schools. As we don't know which exact schools, spread the cost evenly across all 35 LPN schools	0
LPN schools	ES3_T	School	T1	Wall cabinet for defibrillator	1	LPN Services	AED Wall cabinet with lock for storing defibrillator	Distributed	Cabinet	0.0571429	1	Ongoing	5	0.0274833	1	276	2020	https://www.schoolhealth.com/surface-mount-aed-wall-cabinet-with-lock	Yes				276	266.208	57.7107	276	2020	https://www.schoolhealth.com/surface-mount-aed-wall-cabinet-with-lock	Yes				276	266.208	57.7107	3.29776	3.29776	3.29776	3.29776	District	General Funds	Fixed	Yes	15.2119	2 per 35 LPN schools. As we don't know which exact schools, spread the cost evenly across all 35 LPN schools	0
LPN schools	ES3_T	School	T1	Defibrillator	1	LPN Services	Philips HeartStart FRx AED with Semi-Rigid Carry Case (861304-C01)	Distributed	Defibrillator	0.0571429	1	Start-up	5	0.0274833	1	1777	2020	https://www.schoolhealth.com/philips-heartstart-frx-aed-with-semi-rigid-carry-case-861304-c01	Yes				1777	1713.96	371.565	1777	2020	https://www.schoolhealth.com/philips-heartstart-frx-aed-with-semi-rigid-carry-case-861304-c01	Yes				1777	1713.96	371.565	21.2323	21.2323	21.2323	21.2323	District	General Funds	Fixed	Yes	97.9404	2 per 35 LPN schools. As we don't know which exact schools, spread the cost evenly across all 35 LPN schools	0
LPN schools	ES3_T	School	T1	Health office visit forms	1	LPN Services	Paper form filled out at each office visit and used to communicate with parents	Distributed	Lump sum for copying all 10,000 forms used across 35 LPN schools	0.0285714	1	Ongoing	1	0	1	3025.85	2018	School district records	Yes				3025.85	3025.85	3025.85	3025.85	2018	School district records	Yes				3025.85	3025.85	3025.85	86.4529	86.4529	86.4529	86.4529	District	General Funds	Variable	Yes	86.4529	District office pays for all forms to be copied in one lump sum	0
LPN schools	ES3_T	School	T1	Chromebook + 3 yr warranty	1	LPN Services	Chromebook per LPN	Distributed	Chromebook	1	1	Start-up	3	0.026275	1	312.98	2020	https://www.cdw.com/product/lenovo-14e-chromebook-14-a4-9120c-4gb-ram-32gb-chrome-dsp/6025027?pfm=srh	Yes				312.98	301.876	105.959	312.98	2020	https://www.cdw.com/product/lenovo-14e-chromebook-14-a4-9120c-4gb-ram-32gb-chrome-dsp/6025027?pfm=srh	Yes				312.98	301.876	105.959	105.959	105.959	105.959	105.959	District	General Funds	Variable	Yes	301.876	1 per school with LPN	0
LPN schools	ES3_T	School	T1	Software licenses	1	LPN Services	Microsoft Office	Distributed	License	1	1	Start-up	3	0.026275	1	55	2020	https://www.softwaresmax.com/tech/all-categories/office-2016/microsoft-office-2019-professional-plus-for-windows-pc.html?gclid=EAIaIQobChMIw5uP0t6z6QIVX4NaBR1BXAAfEAQYAiABEgIqZPD_BwE	Yes				55	53.0487	18.6202	55	2020	https://www.softwaresmax.com/tech/all-categories/office-2016/microsoft-office-2019-professional-plus-for-windows-pc.html?gclid=EAIaIQobChMIw5uP0t6z6QIVX4NaBR1BXAAfEAQYAiABEgIqZPD_BwE	Yes				55	53.0487	18.6202	18.6202	18.6202	18.6202	18.6202	District	General Funds	Variable	Yes	53.0487	1 per school with LPN	0
LPN schools	ES3_T	School	T1	Printer	1	LPN Services	Color printer	Distributed	Printer	1	1	Start-up	2	0.025275	1	379	2020	https://store.hp.com/us/en/pdp/hp-officejet-250-mobile-all-in-one-printer-p-cz992a-b1h--1	Yes				379	365.554	189.735	379	2020	https://store.hp.com/us/en/pdp/hp-officejet-250-mobile-all-in-one-printer-p-cz992a-b1h--1	Yes				379	365.554	189.735	189.735	189.735	189.735	189.735	District	General Funds	Variable	Yes	365.554	1 per school with LPN	0
LPN schools	ES3_T	School	T1	File cabinet with lock	1	LPN Services	2 filing cabinets, 2 drawer	Distributed	Cabinet	2	1	Start-up	10	0.0291	1	214.19	2020	https://shop.hurstgroup.net/Product/ALE/VF1552BL/ALEVF1552BL	Yes				214.19	206.591	24.1077	214.19	2020	https://shop.hurstgroup.net/Product/ALE/VF1552BL/ALEVF1552BL	Yes				214.19	206.591	24.1077	48.2153	48.2153	48.2153	48.2153	District	General Funds	Variable	Yes	413.182	2 per school with LPN	0
LPN schools	ES3_T	School	T1	BMI package	1	LPN Services	Stadiometer, scale, tear pads, BMI percentile spreadsheet	Distributed	BMI package	1	1	Start-up	10	0.0291	1	407	2020	https://www.schoolhealth.com/school-health-bmi-package	Yes				407	392.561	45.809	407	2020	https://www.schoolhealth.com/school-health-bmi-package	Yes				407	392.561	45.809	45.809	45.809	45.809	45.809	District	General Funds	Variable	Yes	392.561	1 per school with LPN	0
LPN schools	ES3_T	School	T1	Flashlight/penlight	1	LPN Services		Distributed	Flashlight	1	1	Ongoing	1	0	1	9.46	2020	https://www.schoolhealth.com/reusable-led-penlights	Yes				9.46	9.12438	9.12438	9.46	2020	https://www.schoolhealth.com/reusable-led-penlights	Yes				9.46	9.12438	9.12438	9.12438	9.12438	9.12438	9.12438	Schools	General Funds	Variable	Yes	9.12438	1 per school with LPN	0
LPN schools	ES3_T	School	T1	Reference manual (Health problems in the classroom, Pre-k through 6)	1	LPN Services		Distributed	Manual	1	1	Start-up	2	0.025275	1	83.4	2020	https://www.schoolhealth.com/health-problems-in-the-classroom	Yes				83.4	80.4412	41.7518	83.4	2020	https://www.schoolhealth.com/health-problems-in-the-classroom	Yes				83.4	80.4412	41.7518	41.7518	41.7518	41.7518	41.7518	Schools	General Funds	Variable	Yes	80.4412	1 per school with LPN	0
LPN schools	ES3_T	School	T1	Reference manual (Spanish for the School Nurses office)	1	LPN Services		Distributed	Manual	1	1	Start-up	2	0.025275	1	17.95	2020	https://www.macgill.com/spanish-for-the-school-nurse-s-office.html	Yes				17.95	17.3132	8.98615	17.95	2020	https://www.macgill.com/spanish-for-the-school-nurse-s-office.html	Yes				17.95	17.3132	8.98615	8.98615	8.98615	8.98615	8.98615	Schools	General Funds	Variable	Yes	17.3132	1 per school with LPN	0
LPN schools	ES3_T	School	T1	Reference manual (School nurses survival guide)	1	LPN Services		Distributed	Manual	1	1	Start-up	2	0.025275	1	44.99	2020	https://www.macgill.com/zoom-school-nurse-resource-manual-2016.html	Yes				44.99	43.3939	22.5229	44.99	2020	https://www.macgill.com/zoom-school-nurse-resource-manual-2016.html	Yes				44.99	43.3939	22.5229	22.5229	22.5229	22.5229	22.5229	Schools	General Funds	Variable	Yes	43.3939	1 per school with LPN	0
LPN schools	ES3_T	School	T1	Reference Manual (Nursing 2020 drug handbook)	1	LPN Services		Distributed	Manual	1	1	Start-up	2	0.025275	1	80.95	2020	https://www.schoolhealth.com/2018-nursing-drug-handbook	Yes				80.95	78.0781	40.5253	80.95	2020	https://www.schoolhealth.com/2018-nursing-drug-handbook	Yes				80.95	78.0781	40.5253	40.5253	40.5253	40.5253	40.5253	Schools	General Funds	Variable	Yes	78.0781	1 per school with LPN	0
LPN schools	ES3_T	School	T1	Fridge	1	LPN Services		Distributed	Fridge	1	1	Start-up	5	0.0274833	1	398	2020	https://www.schoolhealth.com/mini-refrigerator-with-freezer-44-cu-ft	Yes				398	383.88	83.2205	398	2020	https://www.schoolhealth.com/mini-refrigerator-with-freezer-44-cu-ft	Yes				398	383.88	83.2205	83.2205	83.2205	83.2205	83.2205	District	General Funds	Variable	Yes	383.88	1 per school with LPN	0
LPN schools	ES3_T	School	T1	Sharps container	1	LPN Services	1003725 Sharps Disposal by Mail System - 1 Gallon	Distributed	Sharps container	9	1	Ongoing	1	0	1	67.75	2020	https://www.schoolhealth.com/sharps-medical-waste-mail-back-disposal-system	Yes				67.75	65.3464	65.3464	67.75	2020	https://www.schoolhealth.com/sharps-medical-waste-mail-back-disposal-system	Yes				67.75	65.3464	65.3464	588.118	588.118	588.118	588.118	Schools	General Funds	Variable	Yes	588.118	1 per school with LPN	0
LPN schools	ES3_T	School	T1	Blankets	1	LPN Services	Thermal blankets	Distributed	Blanket	3	1	Start-up	5	0.0274833	1	31.55	2020	https://www.schoolhealth.com/thermal-blankets	Yes				31.55	30.4307	6.59701	31.55	2020	https://www.schoolhealth.com/thermal-blankets	Yes				31.55	30.4307	6.59701	19.791	19.791	19.791	19.791	Schools	General Funds	Variable	Yes	91.292	3 per school with LPN	0
LPN schools	ES3_T	School	T1	Data line installation	1	LPN Services		Distributed	Data line	0.0571429	1	Start-up	10	0.0291	1	320	2015	2015 School X supply list	Yes				320	339.899	39.6637	320	2015	2015 School X supply list	Yes				320	339.899	39.6637	2.2665	2.2665	2.2665	2.2665	District	General Funds	Variable	Yes	19.4228	Each school needs one but assume only 2 installed among 35 LPN schools this year	0
LPN schools	ES3_T	School	T1	Telephones	1	LPN Services		Distributed	Telephone	1	1	Start-up	10	0.0291	1	365	2015	2015 School X supply list	Yes				365	387.697	45.2414	365	2015	2015 School X supply list	Yes				365	387.697	45.2414	45.2414	45.2414	45.2414	45.2414	District	General Funds	Variable	Yes	387.697	1 per school with LPN	0
LPN schools	ES3_T	School	T1	Blood pressure cuff - children	1	LPN Services		Distributed	Cuff	1	1	Start-up	3	0.026275	1	47.8	2020	https://www.schoolhealth.com/school-health-latex-free-professional-sphygmomanometers	Yes				47.8	46.1042	16.1826	47.8	2020	https://www.schoolhealth.com/school-health-latex-free-professional-sphygmomanometers	Yes				47.8	46.1042	16.1826	16.1826	16.1826	16.1826	16.1826	Schools	General Funds	Variable	Yes	46.1042	1 per school with LPN	0
LPN schools	ES3_T	School	T1	Blood pressure cuff - adult	1	LPN Services		Distributed	Cuff	1	1	Start-up	3	0.026275	1	47.8	2020	https://www.schoolhealth.com/school-health-latex-free-professional-sphygmomanometers	Yes				47.8	46.1042	16.1826	47.8	2020	https://www.schoolhealth.com/school-health-latex-free-professional-sphygmomanometers	Yes				47.8	46.1042	16.1826	16.1826	16.1826	16.1826	16.1826	Schools	General Funds	Variable	Yes	46.1042	1 per school with LPN	0
LPN schools	ES3_T	School	T1	Blood pressure cuff - large adult	1	LPN Services		Distributed	Cuff	1	1	Start-up	3	0.026275	1	53.15	2020	https://www.schoolhealth.com/school-health-latex-free-professional-sphygmomanometers	Yes				53.15	51.2644	17.9939	53.15	2020	https://www.schoolhealth.com/school-health-latex-free-professional-sphygmomanometers	Yes				53.15	51.2644	17.9939	17.9939	17.9939	17.9939	17.9939	Schools	General Funds	Variable	Yes	51.2644	1 per school with LPN	0
LPN schools	ES3_T	School	T1	Paper rolls for exam table	1	LPN Services	12 per box, 5 boxes needed per school	Distributed	Box of 12	5	1	Ongoing	1	0	1	38.65	2020	https://www.schoolhealth.com/premium-crepe-exam-table-paper-18-in	Yes				38.65	37.2788	37.2788	38.65	2020	https://www.schoolhealth.com/premium-crepe-exam-table-paper-18-in	Yes				38.65	37.2788	37.2788	186.394	186.394	186.394	186.394	Schools	General Funds	Variable	Yes	186.394	5 boxes per school with LPN	0
LPN schools	ES3_T	School	T1	Stethoscope	1	LPN Services		Distributed	Stethoscope	1	1	Start-up	2	0.025275	1	14.1	2020	https://www.schoolhealth.com/school-health-dual-head-stethoscopes	Yes				14.1	13.5998	7.05876	14.1	2020	https://www.schoolhealth.com/school-health-dual-head-stethoscopes	Yes				14.1	13.5998	7.05876	7.05876	7.05876	7.05876	7.05876	Schools	General Funds	Variable	Yes	13.5998	1 per school with LPN	0
LPN schools	ES3_T	School	T1	Toner cartridge	1	LPN Services		Distributed	Cartridge	2	1	Ongoing	1	0	1	39.99	2020	https://store.hp.com/us/en/pdp/hp-62-2-pack-black-tri-color-original-ink-cartridges	Yes				39.99	38.5712	38.5712	39.99	2020	https://store.hp.com/us/en/pdp/hp-62-2-pack-black-tri-color-original-ink-cartridges	Yes				39.99	38.5712	38.5712	77.1425	77.1425	77.1425	77.1425	District	General Funds	Variable	Yes	77.1425	2 per school with LPN	0
LPN schools	ES3_T	School	T1	Acetaminophen Children's Chew tab - 80mg	1	LPN Services		Distributed	Box of 30 tablets	4	1	Ongoing	1	0	1	2.19	2020	https://www.macgill.com/children-s-meltaways-acetaminophen-30-box.html	Yes				2.19	2.1123	2.1123	2.19	2020	https://www.macgill.com/children-s-meltaways-acetaminophen-30-box.html	Yes				2.19	2.1123	2.1123	8.44922	8.44922	8.44922	8.44922	Schools	General Funds	Variable	Yes	8.44922	4 per school with LPN	0
LPN schools	ES3_T	School	T1	Benzalkonium Chloride Burn Treatment Solution	1	LPN Services		Distributed	Spray bottle	2	1	Ongoing	1	0	1	10.3	2020	https://www.schoolhealth.com/burn-relief-spray-2-oz-pump	Yes				10.3	9.93458	9.93458	10.3	2020	https://www.schoolhealth.com/burn-relief-spray-2-oz-pump	Yes				10.3	9.93458	9.93458	19.8692	19.8692	19.8692	19.8692	Schools	General Funds	Variable	Yes	19.8692	2 per school with LPN	0
LPN schools	ES3_T	School	T1	Cough Drops	1	LPN Services		Distributed	Box of 50 drops	2	1	Ongoing	1	0	1	5.07	2020	https://www.schoolhealth.com/medi-first-cherry-cough-drops	Yes				5.07	4.89013	4.89013	5.07	2020	https://www.schoolhealth.com/medi-first-cherry-cough-drops	Yes				5.07	4.89013	4.89013	9.78026	9.78026	9.78026	9.78026	Schools	General Funds	Variable	Yes	9.78026	2 per school with LPN	0
LPN schools	ES3_T	School	T1	Hydrocortisone cream	1	LPN Services	Item 43134	Distributed	1 oz tube	2	1	Ongoing	1	0	1	3.52	2020	https://www.schoolhealth.com/hydrocortisone-cream	Yes				3.52	3.39512	3.39512	3.52	2020	https://www.schoolhealth.com/hydrocortisone-cream	Yes				3.52	3.39512	3.39512	6.79024	6.79024	6.79024	6.79024	Schools	General Funds	Variable	Yes	6.79024	2 per school with LPN	0
LPN schools	ES3_T	School	T1	Sting Swabs	1	LPN Services	Item 49143	Distributed	Box of 10	1	1	Ongoing	1	0	1	4.8	2020	https://www.schoolhealth.com/sting-relief-products	Yes				4.8	4.62971	4.62971	4.8	2020	https://www.schoolhealth.com/sting-relief-products	Yes				4.8	4.62971	4.62971	4.62971	4.62971	4.62971	4.62971	Schools	General Funds	Variable	Yes	4.62971	1 per school with LPN	0
LPN schools	ES3_T	School	T1	Children's Benadryl Allergy Liquid	1	LPN Services		Distributed	4 oz bottle	2	1	Ongoing	1	0	1	5.05	2020	https://www.schoolhealth.com/diphenhydramine	Yes				5.05	4.87084	4.87084	5.05	2020	https://www.schoolhealth.com/diphenhydramine	Yes				5.05	4.87084	4.87084	9.74168	9.74168	9.74168	9.74168	Schools	General Funds	Variable	Yes	9.74168	2 per school with LPN	0
LPN schools	ES3_T	School	T1	Planner/calendar for scheduled visits and medications	1	LPN Services		Distributed	Planner	1	1	Ongoing	1	0	1	11.5	2020	https://www.macgill.com/wards-school-nurse-plan-record-notebook.html	Yes				11.5	11.092	11.092	11.5	2020	https://www.macgill.com/wards-school-nurse-plan-record-notebook.html	Yes				11.5	11.092	11.092	11.092	11.092	11.092	11.092	Schools	General Funds	Variable	Yes	11.092	1 per school with LPN	0
LPN schools	ES3_T	School	T1	Ora-jel	1	LPN Services		Distributed	11.9g tube	1	1	Ongoing	1	0	1	9.89	2020	https://www.schoolhealth.com/orajel-maximum-strength-gel	Yes				9.89	9.53913	9.53913	9.89	2020	https://www.schoolhealth.com/orajel-maximum-strength-gel	Yes				9.89	9.53913	9.53913	9.53913	9.53913	9.53913	9.53913	Schools	General Funds	Variable	Yes	9.53913	1 per school with LPN	0
LPN schools	ES3_T	School	T1	Sink	1	LPN Services	Portable sink as proxy for built-in sink	Distributed	Sink	1	1	Start-up	30	0.031125	1	2099	2020	https://www.schoolhealth.com/portable-sink-handwashing-station	Yes				2099	2024.53	104.798	2099	2020	https://www.schoolhealth.com/portable-sink-handwashing-station	Yes				2099	2024.53	104.798	104.798	104.798	104.798	104.798	District	General Funds	Variable	Yes	2024.53	1 per school with LPN	0
LPN schools	ES3_T	School	T1	Nurse recovery couch (bed)	1	LPN Services		Distributed	Couch	1	1	Start-up	10	0.0291	1	540.5	2020	https://www.schoolhealth.com/varsity-recovery-couches-24538fl	Yes				540.5	521.324	60.8347	540.5	2020	https://www.schoolhealth.com/varsity-recovery-couches-24538fl	Yes				540.5	521.324	60.8347	60.8347	60.8347	60.8347	60.8347	District	General Funds	Variable	Yes	521.324	1 per school with LPN	0
LPN schools	ES3_T	School	T1	Albuterol	1	LPN Services	90720 Albuterol Inhalation Solution, .083%, 3 ml. 30/Box	Distributed	Box of 30	3	1	Ongoing	1	0	1	21.4	2020	https://www.schoolhealth.com/albuterol-inhalation-solution	Yes				21.4	20.6408	20.6408	21.4	2020	https://www.schoolhealth.com/albuterol-inhalation-solution	Yes				21.4	20.6408	20.6408	61.9223	61.9223	61.9223	61.9223	Schools	General Funds	Variable	Yes	61.9223	3 boxes per school with LPN	0
LPN schools	ES3_T	School	T1	Acetaminophen Junior Strength, 160mg	1	LPN Services	Only in elementary schools with LPNs	Distributed	160 mg Bottle	3	1	Ongoing	1	0	1	4.3	2020	https://www.schoolhealth.com/acetaminophen-jr-strength-chewable-tablets-24-package	Yes				4.3	4.14745	4.14745	4.3	2020	https://www.schoolhealth.com/acetaminophen-jr-strength-chewable-tablets-24-package	Yes				4.3	4.14745	4.14745	12.4423	12.4423	12.4423	12.4423	Schools	General Funds	Variable	Yes	12.4423	1 bottle per school	0
LPN schools	ES3_T	School	T1	Acetaminophen Children's liquid elixir - 4 l oz	1	LPN Services	Only in elementary schools with LPNs	Distributed	4 l oz bottle	3	1	Ongoing	1	0	1	10.05	2020	https://www.schoolhealth.com/childrens-160mg-acetaminophen-bubble-gum-4-oz	Yes				10.05	9.69345	9.69345	10.05	2020	https://www.schoolhealth.com/childrens-160mg-acetaminophen-bubble-gum-4-oz	Yes				10.05	9.69345	9.69345	29.0803	29.0803	29.0803	29.0803	Schools	General Funds	Variable	Yes	29.0803	1 bottle per school	0
LPN schools	ES3_T	School	T1	Children's ibuprofen liquid --100mg	1	LPN Services	2 per ES with LPN	Distributed	100 mg bottle	2	1	Ongoing	1	0	1	12.8	2020	https://www.schoolhealth.com/goodsense-child-ibuprofen 1007907	Yes				12.8	12.3459	12.3459	12.8	2020	https://www.schoolhealth.com/goodsense-child-ibuprofen 1007907	Yes				12.8	12.3459	12.3459	24.6918	24.6918	24.6918	24.6918	Schools	General Funds	Variable	Yes	24.6918	1 bottle per school	0
LPN schools	ES3_T	School	T1	Acetaminophen Regular Strength, 325mg	1	LPN Services	Only in elementary schools with LPNs	Distributed	325 mg bottle	1	1	Ongoing	1	0	1	12.5	2020	https://www.schoolhealth.com/sunmark-acetaminophen-325mg-tablet-1000-bottle	Yes				12.5	12.0565	12.0565	12.5	2020	https://www.schoolhealth.com/sunmark-acetaminophen-325mg-tablet-1000-bottle	Yes				12.5	12.0565	12.0565	12.0565	12.0565	12.0565	12.0565	Schools	General Funds	Variable	Yes	12.0565	1 bottle per school	0
LPN schools	ES3_T	School	T1	Medicine cups - package of 250	1	LPN Services	All LPN schools will use 4ea of 21095	Distributed	Package of 250	4	1	Ongoing	1	0	1	4.86	2020	https://www.schoolhealth.com/paper-and-plastic-medicine-cups	Yes				4.86	4.68758	4.68758	4.86	2020	https://www.schoolhealth.com/paper-and-plastic-medicine-cups	Yes				4.86	4.68758	4.68758	18.7503	18.7503	18.7503	18.7503	Schools	General Funds	Variable	Yes	18.7503	1 package per school	0
All	ES4_T	School	T1	First aid kit	1	Basic Health Service Delivery	Includes thermometer and bandaids but no medications at all	Distributed	Kit	1	1	Ongoing	1	0	1	23.15	2018	https://www.schoolnursesupplyinc.com/First-Aid-Kits_c_5116-2-3.html	Yes				23.15	23.15	23.15	23.15	2018	https://www.schoolnursesupplyinc.com/First-Aid-Kits_c_5116-2-3.html	Yes				23.15	23.15	23.15	23.15	23.15	23.15	23.15	Schools	General Funds	Variable	Yes	23.15	1 per school	0
All	ES4_T	School	T1	Cotton tipped applicators	1	Basic Health Service Delivery	Item 90852, 6 inches. 1000 per box	Distributed	Box of 1,000	1	1	Ongoing	1	0	1	7.93	2020	https://www.schoolhealth.com/school-health-brand-cotton-tipped-applicators	Yes				7.93	7.64866	7.64866	7.93	2020	https://www.schoolhealth.com/school-health-brand-cotton-tipped-applicators	Yes				7.93	7.64866	7.64866	7.64866	7.64866	7.64866	7.64866	Schools	General Funds	Variable	Yes	7.64866	1 box per school	0
All	ES4_T	School	T1	Eye chart	1	Basic Health Service Delivery	For vision tests	Distributed	Chart	1	1	Start-up	2	0.025275	1	17.99	2020	https://www.schoolnursesupplyinc.com/search.asp?keyword=eye+chart	Yes				17.99	17.3518	9.00617	17.99	2020	https://www.schoolnursesupplyinc.com/search.asp?keyword=eye+chart	Yes				17.99	17.3518	9.00617	9.00617	9.00617	9.00617	9.00617	District	General Funds	Variable	Yes	17.3518	1 per school	0
HO	ES4_T	School	T1	Lockable medicine cabinet	1	Basic Health Service Delivery	Storing medicines	Distributed	Cabinet	2	1	Start-up	10	0.0291	1	320	2020	https://www.macgill.com/double-key-lock-medication-cabinet-w-2-shelves.html	Yes				320	308.647	36.0169	320	2020	https://www.macgill.com/double-key-lock-medication-cabinet-w-2-shelves.html	Yes				320	308.647	36.0169	72.0337	72.0337	72.0337	72.0337	District	General Funds	Variable	Yes	617.294	2 per school with health office only	0
HO	ES4_T	School	T1	Desk for nurse	1	Basic Health Service Delivery	Wood. 60" x 30" x 30"	Distributed	Desk	1	1	Start-up	10	0.0291	1	724.19	2020	https://shop.hurstgroup.net/Product/ALE/SD6030BM/ALESD6030BM	Yes				724.19	698.497	81.5096	724.19	2020	https://shop.hurstgroup.net/Product/ALE/SD6030BM/ALESD6030BM	Yes				724.19	698.497	81.5096	81.5096	81.5096	81.5096	81.5096	District	General Funds	Variable	Yes	698.497	1 per school	0
HO	ES4_T	School	T1	Desk chair for nurse	1	Basic Health Service Delivery		Distributed	Chair	1	1	Start-up	10	0.0291	1	203.99	2020	https://shop.hurstgroup.net/Product/ALE/EL42BME10B/ALEEL42BME10B	Yes				203.99	196.753	22.9596	203.99	2020	https://shop.hurstgroup.net/Product/ALE/EL42BME10B/ALEEL42BME10B	Yes				203.99	196.753	22.9596	22.9596	22.9596	22.9596	22.9596	District	General Funds	Variable	Yes	196.753	1 per school	0
HO	ES4_T	School	T1	Tums	1	Basic Health Service Delivery		Distributed	Bottle of 150 tablets	2	1	Ongoing	1	0	1	10.05	2020	https://www.schoolhealth.com/tums-regular-and-extra-strength	Yes				10.05	9.69345	9.69345	10.05	2020	https://www.schoolhealth.com/tums-regular-and-extra-strength	Yes				10.05	9.69345	9.69345	19.3869	19.3869	19.3869	19.3869	Schools	General Funds	Variable	Yes	19.3869	2 bottles per school	0
HO	ES4_T	School	T1	Bandages	1	Basic Health Service Delivery	Dynarex	Distributed	Box of 50	5	1	Ongoing	1	0	1	2.79	2018	https://apps.jefferson.kyschools.us/financeweb/bidpdfs/BID34efd358-3ee3-4413-adae-5426e615308e.pdf	Yes				2.79	2.79	2.79	2.79	2018	https://apps.jefferson.kyschools.us/financeweb/bidpdfs/BID34efd358-3ee3-4413-adae-5426e615308e.pdf	Yes				2.79	2.79	2.79	13.95	13.95	13.95	13.95	Schools	General Funds	Variable	Yes	13.95	5 boxes per school	0
HO	ES4_T	School	T1	Bandages	1	Basic Health Service Delivery	1x3 flex	Distributed	Box of 100	10	1	Ongoing	1	0	1	1.38	2018	https://apps.jefferson.kyschools.us/financeweb/bidpdfs/BIDb22c887e-a17e-4895-aa4f-d20612cf4c3e.pdf	Yes				1.38	1.38	1.38	1.38	2018	https://apps.jefferson.kyschools.us/financeweb/bidpdfs/BIDb22c887e-a17e-4895-aa4f-d20612cf4c3e.pdf	Yes				1.38	1.38	1.38	13.8	13.8	13.8	13.8	Schools	General Funds	Variable	Yes	13.8	10 boxes per school	0
HO	ES4_T	School	T1	Bandages	1	Basic Health Service Delivery	1x3 sheer	Distributed	Box of 100	5	1	Ongoing	1	0	1	1	2018	https://apps.jefferson.kyschools.us/financeweb/bidpdfs/BIDb22c887e-a17e-4895-aa4f-d20612cf4c3e.pdf	Yes				1	1	1	1	2018	https://apps.jefferson.kyschools.us/financeweb/bidpdfs/BIDb22c887e-a17e-4895-aa4f-d20612cf4c3e.pdf	Yes				1	1	1	5	5	5	5	Schools	General Funds	Variable	Yes	5	5 boxes per school	0
HO	ES4_T	School	T1	Thermometer	1	Basic Health Service Delivery	Includes batteries + 25 disposable probe covers	Distributed	Thermometer	1	1	Ongoing	1	0	1	8.64	2020	https://apps.jefferson.kyschools.us/financeweb/bidpdfs/BID266e6526-3698-4e21-baa6-3ff724c16020.pdf	Yes				8.64	8.33347	8.33347	8.64	2020	https://apps.jefferson.kyschools.us/financeweb/bidpdfs/BID266e6526-3698-4e21-baa6-3ff724c16020.pdf	Yes				8.64	8.33347	8.33347	8.33347	8.33347	8.33347	8.33347	Schools	General Funds	Variable	Yes	8.33347	1 per school	0
HO	ES4_T	School	T1	Probe covers	1	Basic Health Service Delivery	boxes (100 ct, $5.92)	Distributed	Box of 100	5	1	Ongoing	1	0	1	5.92	2020	https://www.schoolhealth.com/tidi-thermometer-sheaths	Yes				5.92	5.70997	5.70997	5.92	2020	https://www.schoolhealth.com/tidi-thermometer-sheaths	Yes				5.92	5.70997	5.70997	28.5499	28.5499	28.5499	28.5499	Schools	General Funds	Variable	Yes	28.5499	5 boxes per school	0
HO	ES4_T	School	T1	Pill cutter	1	Basic Health Service Delivery		Distributed	Cutter	1	1	Start-up	5	0.0274833	1	7.58	2020	https://www.schoolhealth.com/pill-counter-cutter-and-crusher	Yes				7.58	7.31108	1.58495	7.58	2020	https://www.schoolhealth.com/pill-counter-cutter-and-crusher	Yes				7.58	7.31108	1.58495	1.58495	1.58495	1.58495	1.58495	Schools	General Funds	Variable	Yes	7.31108	1 per school	0
HO	ES4_T	School	T1	Pill crusher	1	Basic Health Service Delivery		Distributed	Crusher	1	1	Start-up	5	0.0274833	1	7.58	2020	https://www.schoolhealth.com/pill-counter-cutter-and-crusher	Yes				7.58	7.31108	1.58495	7.58	2020	https://www.schoolhealth.com/pill-counter-cutter-and-crusher	Yes				7.58	7.31108	1.58495	1.58495	1.58495	1.58495	1.58495	Schools	General Funds	Variable	Yes	7.31108	1 per school	0
HO	ES4_T	School	T1	Ice packs	1	Basic Health Service Delivery	Size 6x8 (16 per pack)	Distributed	Pack of 16	1	1	Ongoing	1	0	1	15.9	2020	https://www.schoolhealth.com/school-health-instant-cold-packs	Yes				15.9	15.3359	15.3359	15.9	2020	https://www.schoolhealth.com/school-health-instant-cold-packs	Yes				15.9	15.3359	15.3359	15.3359	15.3359	15.3359	15.3359	Schools	General Funds	Variable	Yes	15.3359	1 pack of 16 per school	0
HO	ES4_T	School	T1	Disposable gloves	1	Basic Health Service Delivery	100/box	Distributed	Box of 100	18	1	Ongoing	1	0	1	9.4	2020	https://www.schoolhealth.com/school-health-premium-exam-gloves	Yes				9.4	9.06651	9.06651	9.4	2020	https://www.schoolhealth.com/school-health-premium-exam-gloves	Yes				9.4	9.06651	9.06651	163.197	163.197	163.197	163.197	Schools	General Funds	Variable	Yes	163.197	Assume 10 gloves per day for 174 days = 1740 gloves/100 = 17.4 boxes. Round to 18 boxes per school.	0
HO	ES4_T	School	T1	Alcohol wipes	1	Basic Health Service Delivery	Packs of 200	Distributed	Pack of 200	9	1	Ongoing	1	0	1	3.27	2020	https://www.schoolhealth.com/school-health-sterile-alcohol-prep-pads-200-box	Yes				3.27	3.15399	3.15399	3.27	2020	https://www.schoolhealth.com/school-health-sterile-alcohol-prep-pads-200-box	Yes				3.27	3.15399	3.15399	28.3859	28.3859	28.3859	28.3859	Schools	General Funds	Variable	Yes	28.3859	Assume 10 used per day for 174 days = 1740/200 = 9 packs per school	0
HO	ES4_T	School	T1	Sterile gauze pads 2x2	1	Basic Health Service Delivery	Sixe 2x2 inches 200/bag	Distributed	Bag of 200	2	1	Ongoing	1	0	1	3.01	2020	https://www.schoolhealth.com/school-health-non-sterile-gauze-sponges	Yes				3.01	2.90321	2.90321	3.01	2020	https://www.schoolhealth.com/school-health-non-sterile-gauze-sponges	Yes				3.01	2.90321	2.90321	5.80642	5.80642	5.80642	5.80642	Schools	General Funds	Variable	Yes	5.80642	2 bags per school	0
HO	ES4_T	School	T1	Sterile gauze pads 4x4	1	Basic Health Service Delivery	Sixe 4X4 inches 200/bag	Distributed	Bag of 200	2	1	Ongoing	1	0	1	8.32	2020	https://www.schoolhealth.com/school-health-non-sterile-gauze-sponges	Yes				8.32	8.02483	8.02483	8.32	2020	https://www.schoolhealth.com/school-health-non-sterile-gauze-sponges	Yes				8.32	8.02483	8.02483	16.0497	16.0497	16.0497	16.0497	Schools	General Funds	Variable	Yes	16.0497	2 bags per school	0
HO	ES4_T	School	T1	Scalp sticks (for lice)	1	Basic Health Service Delivery	1000/pack	Distributed	Pack of 1000	1	1	Ongoing	1	0	1	4.99	2020	https://apps.jefferson.kyschools.us/financeweb/bidpdfs/BID266e6526-3698-4e21-baa6-3ff724c16020.pdf	Yes				4.99	4.81297	4.81297	4.99	2020	https://apps.jefferson.kyschools.us/financeweb/bidpdfs/BID266e6526-3698-4e21-baa6-3ff724c16020.pdf	Yes				4.99	4.81297	4.81297	4.81297	4.81297	4.81297	4.81297	Schools	General Funds	Variable	Yes	4.81297	1 pack per school	0
HO	ES4_T	School	T1	Sanitary pads	1	Basic Health Service Delivery	288/case	Distributed	Case of 288	1	1	Ongoing	1	0	1	29.98	2020	https://apps.jefferson.kyschools.us/financeweb/bidpdfs/BID266e6526-3698-4e21-baa6-3ff724c16020.pdf	Yes				29.98	28.9164	28.9164	29.98	2020	https://apps.jefferson.kyschools.us/financeweb/bidpdfs/BID266e6526-3698-4e21-baa6-3ff724c16020.pdf	Yes				29.98	28.9164	28.9164	28.9164	28.9164	28.9164	28.9164	Schools	General Funds	Variable	Yes	28.9164	1 case per school	0
HO	ES4_T	School	T1	Cotton balls	1	Basic Health Service Delivery	100/bag	Distributed	Bag of 100	3	1	Ongoing	1	0	1	1.78	2020	https://www.schoolhealth.com/jumbo-cotton-balls-100-bag	Yes				1.78	1.71685	1.71685	1.78	2020	https://www.schoolhealth.com/jumbo-cotton-balls-100-bag	Yes				1.78	1.71685	1.71685	5.15055	5.15055	5.15055	5.15055	Schools	General Funds	Variable	Yes	5.15055	3 bags per school	0
HO	ES4_T	School	T1	Instant cold pack	1	Basic Health Service Delivery	Single cold pack	Distributed	Cold pack	100	1	Ongoing	1	0	1	0.22	2020	https://apps.jefferson.kyschools.us/financeweb/bidpdfs/BID266e6526-3698-4e21-baa6-3ff724c16020.pdf	Yes				0.22	0.212195	0.212195	0.22	2020	https://apps.jefferson.kyschools.us/financeweb/bidpdfs/BID266e6526-3698-4e21-baa6-3ff724c16020.pdf	Yes				0.22	0.212195	0.212195	21.2195	21.2195	21.2195	21.2195	Schools	General Funds	Variable	Yes	21.2195	Assume 100 per school	0
HO	ES4_T	School	T1	Sterile over-eye pads	1	Basic Health Service Delivery	50/box	Distributed	Box of 50	1	1	Ongoing	1	0	1	13.8	2020	https://www.schoolhealth.com/dukal-sterile-eye-pads-1-5-8-x-2-5-8-50-box	Yes				13.8	13.3104	13.3104	13.8	2020	https://www.schoolhealth.com/dukal-sterile-eye-pads-1-5-8-x-2-5-8-50-box	Yes				13.8	13.3104	13.3104	13.3104	13.3104	13.3104	13.3104	Schools	General Funds	Variable	Yes	13.3104	Assume 1 box of 50 per school	0
HO	ES4_T	School	T1	Hand sanitizer	1	Basic Health Service Delivery	64 oz pump dispenser	Distributed	Dispenser	12	1	Ongoing	1	0	1	18	2020	https://www.schoolhealth.com/school-health-instant-hand-sanitizer-pump-64-oz-34833	Yes				18	17.3614	17.3614	18	2020	https://www.schoolhealth.com/school-health-instant-hand-sanitizer-pump-64-oz-34833	Yes				18	17.3614	17.3614	208.337	208.337	208.337	208.337	Schools	General Funds	Variable	Yes	208.337	Assume 12x 64oz per school	0
HO	ES4_T	School	T1	CPR masks	1	Basic Health Service Delivery		Distributed	Mask	2	1	Ongoing	1	0	1	7.99	2020	https://www.schoolhealth.com/school-health-brand-adult-child-infant-pocket-cpr-mask-in-hard-case	Yes				7.99	7.70653	7.70653	7.99	2020	https://www.schoolhealth.com/school-health-brand-adult-child-infant-pocket-cpr-mask-in-hard-case	Yes				7.99	7.70653	7.70653	15.4131	15.4131	15.4131	15.4131	Schools	General Funds	Variable	Yes	15.4131	2 per school	0
HO	ES4_T	School	T1	Chairs for students	1	Basic Health Service Delivery		Distributed	Chair	3	1	Start-up	10	0.0291	1	107	2020	https://www.tomsextonfurniture.com/pages/k12products/default/1/	Yes				107	103.204	12.0431	107	2020	https://www.tomsextonfurniture.com/pages/k12products/default/1/	Yes				107	103.204	12.0431	36.1294	36.1294	36.1294	36.1294	District	General Funds	Variable	Yes	309.612	Assume 3 per health office	0
HO	ES4_T	School	T1	Paper for compliance forms	1	Basic Health Service Delivery	500 sheet reams of paper	Distributed	500-sheet ream	10	1	Ongoing	1	0	1	2.51	2020	https://apps.jefferson.kyschools.us/financeweb/bidpdfs/BID266e6526-3698-4e21-baa6-3ff724c16020.pdf	Yes				2.51	2.42095	2.42095	2.51	2020	https://apps.jefferson.kyschools.us/financeweb/bidpdfs/BID266e6526-3698-4e21-baa6-3ff724c16020.pdf	Yes				2.51	2.42095	2.42095	24.2095	24.2095	24.2095	24.2095	Schools	General Funds	Variable	Yes	24.2095	10x 500-sheet reams per year per school	0
HO	ES4_T	School	T1	Use of school copier for compliance forms	1	Basic Health Service Delivery		Distributed	Single copy	5000	1	Ongoing	1	0	1	0.13	2020	https://www.staples.com/Black-White-Copies/product_1798667?akamai-feo=off	Yes				0.13	0.125388	0.125388	0.13	2020	https://www.staples.com/Black-White-Copies/product_1798667?akamai-feo=off	Yes				0.13	0.125388	0.125388	626.94	626.94	626.94	626.94	Schools	General Funds	Variable	Yes	626.94	Assume 5,000 copies per year per school	0
HO	ES4_T	School	T1	Triple Antibiotic Ointment Foil Packs	1	Basic Health Service Delivery	1 box of 144 foil packs	Distributed	Box of 144	1	1	Ongoing	1	0	1	38.14	2020	https://www.schoolhealth.com/triple-antibiotic-ointment	Yes				38.14	36.7869	36.7869	38.14	2020	https://www.schoolhealth.com/triple-antibiotic-ointment	Yes				38.14	36.7869	36.7869	36.7869	36.7869	36.7869	36.7869	Schools	General Funds	Variable	Yes	36.7869	1 box of 144 per school	0
HO	ES4_T	School	T1	Petroleum jelly	1	Basic Health Service Delivery	13 oz jar	Distributed	13 oz jar	1	1	Ongoing	1	0	1	4.02	2020	https://www.schoolhealth.com/petroleum-jelly	Yes				4.02	3.87738	3.87738	4.02	2020	https://www.schoolhealth.com/petroleum-jelly	Yes				4.02	3.87738	3.87738	3.87738	3.87738	3.87738	3.87738	Schools	General Funds	Variable	Yes	3.87738	One 13 oz jar per school	0
HO	ES4_T	School	T1	Vaseline intensive lotion	1	Basic Health Service Delivery	24 oz tube	Distributed	24 oz tube	1	1	Ongoing	1	0	1	11.95	2020	https://www.schoolhealth.com/vaseline-intensive-care-lotion	Yes				11.95	11.526	11.526	11.95	2020	https://www.schoolhealth.com/vaseline-intensive-care-lotion	Yes				11.95	11.526	11.526	11.526	11.526	11.526	11.526	Schools	General Funds	Variable	Yes	11.526	One 24 oz tube per school	0
HO	ES4_T	School	T1	Blistex foil packs	1	Basic Health Service Delivery	Box of 500	Distributed	Box of 500	1	1	Ongoing	1	0	1	47.99	2020	https://www.macgill.com/blistex-packets-5-gm-500-box.html	Yes				47.99	46.2874	46.2874	47.99	2020	https://www.macgill.com/blistex-packets-5-gm-500-box.html	Yes				47.99	46.2874	46.2874	46.2874	46.2874	46.2874	46.2874	Schools	General Funds	Variable	Yes	46.2874	One box of 500 per school	0
[truncated: 2,050 more rows]

## Sheet: Facilities
Facilities
[truncated: 206 more rows]

## Sheet: Summary
	Cost analysis results
[truncated: 697 more rows]

## Sheet: Results table
Ingredient	National cost per school with LPN (Treatment)			Total for T schools	National cost per school with no LPN (Comparison)			Total for C schools	Incremental cost per school	% of total T costs	% of total C costs	Difference (C-T)	% of total T costs	% of total C costs	Difference (C-T)			No.of schools	T	23
[truncated: 33 more rows]

[truncated: 28 more sheets: Summary by resource category N, Summary by resource category L, Other Inputs, Supply list_schools, Centralized Costs T1, Centralized Costs C1, Centralized Costs T2, Centralized Costs T3, Centralized Costs T4, Centralized Costs T5, Centralized Costs C2, Centralized Costs C3, Centralized Costs C4, Centralized Costs C5, Costs by sites T1, Costs by sites T2, Costs by sites T3, Costs by sites T4, Costs by sites T5, Costs by sites C1 …]
